# Supplementary material for: Species-specific roles for the MAFA and MAFB transcription factors in regulating islet β cell identity
Source: JCI Insight. 2023 Aug 22;8(16):e166386. doi: 10.1172/jci.insight.166386 (PMC10543725; doi:10.1172/jci.insight.166386)
Supplement: Supplemental tables 1-7 [file jciinsight-8-166386-s140.xlsx]

## Sheet: Supp Table 1 Mouse
	Gene identifier	Gene name	p_val	avg_logFC	pct.1	pct.2	p_val_adj
	ENSMUSG00000017165	Gast	0	0.452728	1	0	0
	ENSMUSG00000000394	Gcg	0.163828	0.40905	1	0.995	1
	ENSMUSG00000027350	Chgb	2.92e-10	0.307206	1	0.992	4.66e-06
	ENSMUSG00000032532	Cck	3.12e-05	0.236562	0.175	0.096	0.498429
	ENSMUSG00000004366	Sst	0.461239	0.230407	0.959	0.949	1
	ENSMUSG00000015401	Tmem27/Cltrn	1.3e-10	0.20506	0.994	0.987	2.09e-06
	ENSMUSG00000018339	Gpx3	0.00233083	0.203324	0.869	0.823	1
	ENSMUSG00000042750	Bex2	4.21e-08	0.195446	0.994	0.981	0.000672781
	ENSMUSG00000006930	Hap1	1.39e-08	0.17097	0.769	0.643	0.000222517
	ENSMUSG00000017311	Pyy	0.69307	0.169808	0.956	0.938	1
	ENSMUSG00000024990	Rbp4	0.155249	0.143897	0.278	0.243	1
	ENSMUSG00000020612	Prkar1a	0.00103099	0.143024	0.997	0.983	1
	ENSMUSG00000021194	Chga	0.000368207	0.130629	1	0.997	1
	ENSMUSG00000079262	Slco1a6	0.00191245	0.127955	0.725	0.666	1
	ENSMUSG00000026204	Ptprn	1.86e-07	0.125224	0.975	0.948	0.00297255
	ENSMUSG00000041681	Iapp	4.32e-08	0.124296	1	1	0.000690476
	ENSMUSG00000033880	Lgals3bp	4.1e-08	0.122409	0.95	0.915	0.000655261
	ENSMUSG00000061808	Ttr	0.368007	0.116337	1	0.992	1
	ENSMUSG00000031760	Mt3	0.000110702	0.113239	0.497	0.384	1
	ENSMUSG00000020225	Tmbim4	0.000295013	0.10095	0.962	0.946	1

## Sheet: Supp Table 2 Human
	Gene name	p_val	avg_log2FC	pct.1	pct.2	p_val_adj
	GAST	7.6e-92	5.4803	1	0.713	1.35e-87
	PCSK1N	6.61e-20	0.790489	0.97	0.841	1.18e-15
	SCGN	1.77e-19	0.901742	0.765	0.42	3.15e-15
	PTPRN	9.3e-19	0.535136	0.746	0.389	1.66e-14
	C4orf48	1.48e-17	0.550424	0.995	1	2.63e-13
	KIAA1244	1.92e-15	0.728924	0.754	0.446	3.42e-11
	ATP5E	2.43e-15	0.410478	1	1	4.33e-11
	KCNK16	3.42e-15	0.527441	0.801	0.497	6.09e-11
	SCG5	1.22e-14	1.03091	0.892	0.726	2.17e-10
	MAFB	1.64e-14	0.834331	0.802	0.535	2.92e-10
	H2AFJ	1.02e-13	0.555734	0.739	0.439	1.82e-09
	ISL1	2.6e-13	0.847562	0.567	0.261	4.63e-09
	APOC3	1.35e-12	0.726723	0.701	0.408	2.41e-08
	NEUROD1	2.03e-12	0.553623	0.775	0.497	3.62e-08
	C15orf48	4.07e-12	0.563501	0.617	0.325	7.26e-08
	KCTD12	1.09e-11	0.514295	0.83	0.58	1.94e-07
	CHGA	1.13e-11	0.465964	0.999	1	2.01e-07
	CALB2	1.18e-11	0.573302	0.558	0.274	2.09e-07
	HEPACAM2	1.26e-11	0.552296	0.827	0.58	2.24e-07
	F10	2.32e-11	0.459764	0.85	0.631	4.14e-07
	TTR	2.47e-11	1.91422	0.836	0.656	4.41e-07
	FXYD2	2.63e-11	1.06776	0.582	0.306	4.69e-07
	CPE	3.5e-11	0.518457	0.927	0.764	6.24e-07
	TMED8	4.18e-11	0.464417	0.756	0.49	7.45e-07
	PEMT	5.68e-11	0.77765	0.658	0.395	1.01e-06
	GNAS	7.56e-11	0.852823	0.982	0.936	1.35e-06
	CHGB	1.05e-10	0.538249	0.792	0.554	1.86e-06
	IFI27L2	1.8e-10	0.413033	0.72	0.459	3.21e-06
	STMN2	2.43e-10	0.429936	0.659	0.395	4.33e-06
	PYY	4.74e-10	2.28583	0.665	0.459	8.44e-06
	ERO1LB	7.15e-10	0.737584	0.503	0.255	1.27e-05
	PPP1R1A	1.09e-09	0.448059	0.79	0.561	1.95e-05
	TMEM190	4.53e-09	0.537741	0.537	0.287	8.06e-05
	ARX	4.63e-09	0.483861	0.159	0.013	8.24e-05
	SEZ6L	7.44e-09	0.424715	0.586	0.338	0.000132434
	COX17	1.41e-08	0.440863	0.939	0.847	0.000251327
	PAX6	1.48e-08	0.584193	0.397	0.185	0.000264443
	BTBD17	2.04e-08	0.802891	0.514	0.28	0.000363398
	CDH18	7.52e-08	0.59426	0.186	0.038	0.00133967
	LY6H	8.47e-08	0.557606	0.442	0.229	0.00150878
	IGFBP3	9.1e-08	0.576142	0.431	0.21	0.00162001
	FKBP2	1.8e-07	0.501747	0.982	0.936	0.00320172
	TSPAN1	2.17e-07	0.478151	0.526	0.306	0.00386342
	RGS4	2.33e-07	0.479015	0.794	0.605	0.00415769
	TMOD1	2.59e-07	0.574823	0.326	0.172	0.00461448
	CTSB	3.12e-07	0.464341	0.755	0.554	0.00555163
	ABCC8	3.39e-07	0.443862	0.503	0.293	0.00604008
	HIGD1A	3.68e-07	0.534653	0.843	0.72	0.00654902
	C10orf10	3.82e-07	0.979813	0.654	0.452	0.00680618
	FAM46A	7.62e-07	0.406676	0.574	0.357	0.013568
	DSP	7.87e-07	0.41018	0.918	0.815	0.0140157
	GHRL	1.2e-06	1.05054	0.501	0.293	0.0212877
	ETV1	5.71e-06	0.412769	0.524	0.325	0.101746
	CD99	8.84e-06	0.490305	0.974	0.975	0.157472
	INS	1.36e-05	1.58324	0.972	0.943	0.241532
	PPY	1.39e-05	2.30704	0.661	0.535	0.248236
	PEG10	0.000759883	0.4416	0.856	0.752	1
	CLU	0.000775158	0.811108	0.695	0.586	1
	SEC11C	0.000832043	0.441321	0.89	0.854	1
	PDK4	0.0015435	0.426453	0.573	0.465	1
	GCG	0.00535821	3.56617	0.737	0.662	1

## Sheet: Supp Table 3 Donors
	Paraffin sections (for immunostaining)
	Unique Identifier (UNOS ID)	Age	Sex	Race/Ethnicity	BMI (kg/m2)	HbA1c (ng/mL)	DM?	Disease duration	Cause of death	Tissue source
	ND
	AIAA021-ND-49y-M	49	Male	Caucasian	27.442	5.6	No	0	anoxia, suicide	IIAM
	AIDV122-ND-55y-M	55	Male	Caucasian	35.5	4.9	No	0	anoxia, blunt injury, MVA	IIAM
	AIKM105-ND-41y-M	41	Male	unavailable	unavailable	unavailable	No	0	unavailable	Imagine Pharma
	AGIK170-ND-33y-M	33	Male	Caucasian	27	5	No	0	anoxia, cervical spine fracture from fall	OPO
	Average age	44.5
	ND
	AFG1440-ND-45y-F	45	Female	Caucasian	29.7	5.6	No	0	anoxia, cardiovascular event	OPO
	AHAD144-ND-46y-F	46	Female	Caucasian	32.8	5.7	No	0	CVA	IIAM
	AHE2354-ND-51y-F	51	Female	Caucasian	27.5	5.3	No	0	CVA	IIAM
	AHGV031-ND-51y-F	51	Female	Caucasian	22	5.7	No	0	intracerebral hemorrhage	IIAM
	Average age	48.25
	T2D
	AEJR177-T2D-43y-1y-M	43	Male	Black	36	7	Yes	1	anoxia, MVA	IIAM
	AGIP132-T2D-39y-1y-M	39	Male	Caucasian	38.1	6.7	Yes	1	anoxia, suicide	OPO
	AHGG008-T2D-56y-4y-M	56	Male	Caucasian	26.4	unavailable	Yes	4	CVA	nPOD
	AHGP286-T2D-40y-3y-M	40	Male	Black	37.4	8.8	Yes	3	anoxia, suicide	IIAM
	Average age	44.5
	T2D
	AGJU173-T2D-52y-0y-F	52	Female	Caucasian	29.2	9.9	Yes	<1	CVA	IIAM
	AHJG398-T2D-50y-5y-F	50	Female	Hispanic	34.68	8.5	Yes	5	intracerebral hemorrhage	NDRI
	AHBY259-T2D-53y-5y-F	53	Female	unavailable	39	7.1	Yes	5	unavailable	OPO
	Average age	51.6667
	Whole islets (for pseudoislet generation)
	Identifier	Age	Sex	Race/Ethnicity	BMI (kg/m2)	HbA1c (ng/mL)	DM?	Disease duration	Cause of death	Tissue source	Islet isolation center	Function assessed?	Est. Purity (%)	Warm ischemia time (hrs)	Cold ischemia time (hrs)	Culture time (days)
	SAMN27361472	34	Male	Latino	31.8	5.6	No	n/a	Head trauma	IIDP	Southern California	pending	0.85	n/a	6hr19min	1day20hr
	HPAP-122	21	Female	Caucasian	30.05	5.5	No	n/a	Head trauma	HPAP	University of Pennsylavania	pending	0.9	n/a	10h38min
	CVA, cerebrovascular accident
	MVA, motor vehicle accident
	IIAM, International Institute for Advancement of Medicine
	OPO, Organ Procurement Organizations
	nPOD, Network for Pancreatic Organ Donors with Diabetes
	NDRI, National Disease Research Interchange
	IIDP, Integrated Islet Distribution Program
	HPAP, Human Pancreas Analysis Program

## Sheet: Supp Table 4 Primers
	Primers
	Mouse	Forward	Reverse
	18S	GTAACCCGTTGAACCCCATT	CCATCCAATCGGTAGTAGCG
	b-Actin	AGGTCATCACTATTGGCAACGA	CACTTCATGATGGAATTGAATGTAGTT
	GAPDH	AACTTTGGCATTGTGGAAGG	ACACATTGGGGGTAGGAACA
	Gast	GAACAGCGCCAGTTCAACAAGC	GCCAAAGTCCATCCATCCGTAG
	Mafa	CCTGTAGAGGAAGCCGAGGAA	CCTCCCCCAGTCGAGTATAGC
	Sst	CCAGACTCCGTCAGTTTCTGCA	GGCATCATTCTCTGTCTGGTTGG
	Ins1	CACTTCCT ACCCCTGCTGG	ACCACAAAGATGCTGTTTGACA
	Cck	TAGCGCGATACATCCAGCAGGT	GGTATTCGTAGTCCTCGGCACT
	ChgA	AGAACCAGAGCCCTGATGCCAA	CTCTGTGGTTGCCTCAAAGCCA
	ChgB	TCTACGACTCGGAGGAGCAGAT	CCGCTATCTTCTGGAGTTCCAG
	Iapp	CTCAGATGGACAAACGGAAGTGC	GACTGGACCAAGGTTGTTGCTG
	Ppy	GACACCTGAGCAGATGGCACAA	GAGAGCTGCACTCCAGGAAGTC
	Pyy	GCCACTACCTCAACCTGGTCAC	TCGCTGTCGTCTGTGAAGAGCA
	Ngn3	TCCGAAGCAGAAGTGGGTGACT	CGGCTTCTTCGCTGTTTGCTGA
	Aldh1a3	ACTGGAGCTAGGAGGCAAGAAC	GTAGACCTGCTCTTCCACGAAC
	FoxO1	CTACGAGTGGATGGTGAAGAGC	CCAGTTCCTTCATTCTGCACTCG
	Human	Forward	Reverse
	GAPDH	CTCACCGGATGCACCAATGTT	CGCGTTGCTCACAATGTTCAT
	b-ACTIN	CACCATTGGCAATGAGCGGTTC	AGGTCTTTGCGGATGTCCACGT
	GAST	CCTCTCATCATCGAAGGCAGCT	CTTCTTCCTCCAGCCATGGTCC
	SST	CGCTGTCCATGGTCCTG	GGGCATCATTCTCCGTCT
	HHEX	GCGAGAGACAGGTCAAAACC	AGGGCGAACATTGAGAGCTA
	PPY	AGTGTACCCAGGGGACAATGC	CAGCATGTTGAGTGTATCTACGGA
	PYY	CGGACACGCTTCTTTCCAAAACG	TGGTTGGCAGATCTCCCAGGAG
	INS	AGAGGCCATCAAGCAGATCACTGT	ACAGGTGTTGGTTCACAAAGGCTG
	GCG	GAGATTTCCCAGAAGAGGTCG	TGGCGGCAAGATTATCAAGAA
	MAFA	GAGAGCGAGAAGTGCCAACT	TTCTCCTTGTACAGGTCCCG
	MAFB	CATAGAGAACGTGGCAGCAA	ATGCCCGGAACTTTTTCTTT
	PCSK1N	AGGAGGCAGGCGACGAGACAC	GCTCAGAGCCCACATCGTGGT
	RGS4	ACATCGGCTAGGTTTCCTGCTG	CAGGTTTTCCAGTGATTCAGCCC
	PEG10	ACCACCAGGTAGATCCAACCGA	TGTCAGCGTAGTGACCTCCTGT
	TMOD10	CTTCGGGCATCCAACGCAATGA	CAGTTCAAAGGCATGGACTCCAC
	HEPACAM2	TGCCACCCAATGCATCTCTGCT	TCTGCACCACTGGCTTTGTGAC
	DEPP1	GTGAGGTCTATATCTCGACTGGC	CCACTGAAACGTGCGGTGATGT
	NCOA6	TCCTCTCTGGGCTCCATATAC	GCTGGGTTCATTTGTCTGTTC

## Sheet: Supp Table 5 Antibodies
	Antibodies	Protein	Purpose	Antibody	Source	Identiifer
	Mouse	MafA	IF (paraffin)	Rabbit anti-MAFA	Bethyl	IHC-00352
	Human	MafA	WB	Rabbit anti-MAFA	Cell Signaling	79737
		MafB	WB	Rabbit anti-MAFB	Sigma	HPA 00563
		bActin	WB	Mouse anti-bActin	EMG Millipore	MAB1501
		SST	IF (paraffin)	Rat anti-SST	R&D	MAB2358
		MafB	IF (paraffin)	Rabbit anti-MAFB	Cell Signaling	41019S
	Both	Insulin	IF (paraffin)	Guinea pig anti-Insulin	Thermo Fisher	PA1 26938; RRID:AB_794668
		Gastrin	IF (paraffin)	Rabbit anti-Gastrin	Biogenex	PU019-5UP
		DAPI	IF (paraffin)	DAPI Fluoromount-G mounting medium	SouthernBiotech	0100-20

## Sheet: Supp Table 6 Probes
	Gene	Probe sequence
	human INSULIN	- 135CGGAAATTGCAGCCTCAGCCCCCAGC
	human GASTRIN (wt)	-1825GTTGAAATTGTCATCCCTCATGTAACC
		-1525TATTCCATCTGCTGAGTCACCGTGTCC
		-1411CATTAATTCTCAGCAAGGCTGGCTGTC
	human GASTRIN (mutant)	-1525TATTCCATCCCGGGGTCACCGTGTCC

## Sheet: Supp Table 7 MafB_WT_markers
	p_val	avg_log2FC	pct.1	pct.2	p_val_adj	cluster	gene
NEUROG3	8.19e-83	2.21368	0.632	0.088	1.39e-78	Polyhormonal cells	NEUROG3
POU2F2	7.98e-82	1.93625	0.708	0.135	1.35e-77	Polyhormonal cells	POU2F2
C9orf16	3.65e-66	2.26011	1	0.976	6.18e-62	Polyhormonal cells	C9orf16
FEV	2.02e-59	1.71819	0.967	0.731	3.42e-55	Polyhormonal cells	FEV
TAL2	1.05e-52	1.08643	0.474	0.077	1.78e-48	Polyhormonal cells	TAL2
CADM2	6.28e-49	1.40195	0.656	0.198	1.06e-44	Polyhormonal cells	CADM2
IGF2	2.49e-46	1.63743	1	0.98	4.22e-42	Polyhormonal cells	IGF2
RGS2	2.51e-44	1.465	0.804	0.448	4.25e-40	Polyhormonal cells	RGS2
FABP7	1.54e-42	1.85544	0.469	0.102	2.6e-38	Polyhormonal cells	FABP7
PAX4	1.48e-41	1.21217	0.866	0.539	2.5e-37	Polyhormonal cells	PAX4
DDC	1.38e-40	1.1508	0.938	0.655	2.33e-36	Polyhormonal cells	DDC
SLC18A1	1.45e-40	0.961526	0.622	0.186	2.45e-36	Polyhormonal cells	SLC18A1
RP11-123K19.1	3.67e-39	1.05005	0.565	0.174	6.2e-35	Polyhormonal cells	RP11-123K19.1
MTSS1L	5.83e-38	0.853489	0.742	0.36	9.87e-34	Polyhormonal cells	MTSS1L
MATN2	1.13e-37	0.804747	0.579	0.177	1.92e-33	Polyhormonal cells	MATN2
COX7A2L	1.89e-37	0.656401	1	0.983	3.2e-33	Polyhormonal cells	COX7A2L
CXXC4	2.01e-37	0.951002	0.876	0.577	3.4e-33	Polyhormonal cells	CXXC4
DYNLL1	9.69e-37	0.588451	1	1	1.64e-32	Polyhormonal cells	DYNLL1
CHGA	1.86e-36	0.999021	1	0.995	3.15e-32	Polyhormonal cells	CHGA
MAP2	2.15e-36	1.03206	0.823	0.534	3.64e-32	Polyhormonal cells	MAP2
RP11-343J3.2	2.65e-36	0.854545	0.478	0.12	4.49e-32	Polyhormonal cells	RP11-343J3.2
CLDN5	4.06e-35	0.914664	0.392	0.08	6.87e-31	Polyhormonal cells	CLDN5
RAB26	8.69e-35	0.929734	0.9	0.703	1.47e-30	Polyhormonal cells	RAB26
RFX3	5.12e-34	0.766857	0.856	0.544	8.67e-30	Polyhormonal cells	RFX3
NKX2-2	1.49e-33	0.799912	0.976	0.755	2.53e-29	Polyhormonal cells	NKX2-2
TUBA1A	3.07e-33	0.83464	1	0.989	5.19e-29	Polyhormonal cells	TUBA1A
RPS3	5.1e-33	0.610449	1	1	8.64e-29	Polyhormonal cells	RPS3
C11orf87	1.11e-31	0.692499	0.416	0.103	1.88e-27	Polyhormonal cells	C11orf87
COX5B	1.79e-31	0.506079	1	1	3.02e-27	Polyhormonal cells	COX5B
RND3	3.53e-31	0.881356	0.569	0.204	5.98e-27	Polyhormonal cells	RND3
RBP1	1.25e-30	0.49657	1	0.997	2.12e-26	Polyhormonal cells	RBP1
ADAMTS5	1.58e-30	0.967668	0.699	0.37	2.67e-26	Polyhormonal cells	ADAMTS5
REV3L	3.16e-30	0.828359	0.909	0.745	5.35e-26	Polyhormonal cells	REV3L
PRKCH	4.4e-30	0.532227	0.56	0.187	7.44e-26	Polyhormonal cells	PRKCH
SH3BGRL3	2.28e-29	0.581736	1	0.947	3.87e-25	Polyhormonal cells	SH3BGRL3
ARC	7.17e-29	0.497322	0.392	0.094	1.21e-24	Polyhormonal cells	ARC
POLR2L	3.19e-28	0.490173	1	0.999	5.41e-24	Polyhormonal cells	POLR2L
UBAP2L	1.3e-27	1.00822	0.785	0.601	2.21e-23	Polyhormonal cells	UBAP2L
GDAP1	1.72e-27	0.781432	0.919	0.732	2.9e-23	Polyhormonal cells	GDAP1
IHH	1.83e-27	0.588997	0.397	0.106	3.09e-23	Polyhormonal cells	IHH
NDST3	1.89e-27	0.480894	0.263	0.042	3.2e-23	Polyhormonal cells	NDST3
KCTD12	2.89e-27	1.073	0.9	0.696	4.9e-23	Polyhormonal cells	KCTD12
C10orf35	6.38e-27	0.746163	0.636	0.291	1.08e-22	Polyhormonal cells	C10orf35
LINC00261	6.97e-27	1.09555	0.986	0.91	1.18e-22	Polyhormonal cells	LINC00261
THSD4	7.03e-27	0.69639	0.512	0.181	1.19e-22	Polyhormonal cells	THSD4
FAM105A	1.95e-26	0.73928	0.856	0.589	3.3e-22	Polyhormonal cells	FAM105A
RHOH	4.01e-26	0.535862	0.474	0.151	6.79e-22	Polyhormonal cells	RHOH
EDIL3	6.19e-26	0.642006	0.612	0.264	1.05e-21	Polyhormonal cells	EDIL3
RUNX1T1	6.22e-26	0.797938	0.813	0.563	1.05e-21	Polyhormonal cells	RUNX1T1
RHEB	1.49e-25	0.674523	0.962	0.898	2.52e-21	Polyhormonal cells	RHEB
STMN1	1.69e-25	0.69441	1	0.996	2.87e-21	Polyhormonal cells	STMN1
SPAG5	2.11e-25	0.488753	0.383	0.103	3.57e-21	Polyhormonal cells	SPAG5
SSTR2	2.38e-25	0.929011	0.761	0.504	4.03e-21	Polyhormonal cells	SSTR2
QDPR	2.56e-25	0.611082	1	0.95	4.33e-21	Polyhormonal cells	QDPR
C9orf135	3.69e-24	0.680282	0.522	0.201	6.25e-20	Polyhormonal cells	C9orf135
MORN2	4.27e-24	0.665346	0.852	0.676	7.23e-20	Polyhormonal cells	MORN2
TOX	6.01e-24	0.528598	0.574	0.242	1.02e-19	Polyhormonal cells	TOX
EID1	7.26e-24	0.376552	1	1	1.23e-19	Polyhormonal cells	EID1
FLRT3	1.07e-23	1.11058	0.665	0.386	1.81e-19	Polyhormonal cells	FLRT3
CHD7	1.43e-23	0.614545	0.938	0.817	2.42e-19	Polyhormonal cells	CHD7
KIAA1456	1.62e-23	0.621645	0.464	0.171	2.75e-19	Polyhormonal cells	KIAA1456
MT-ND4	7.62e-23	0.367775	1	1	1.29e-18	Polyhormonal cells	MT-ND4
NANOS1	8.45e-23	0.517263	0.344	0.094	1.43e-18	Polyhormonal cells	NANOS1
PRSS23	8.59e-23	0.817143	0.526	0.215	1.45e-18	Polyhormonal cells	PRSS23
STAC	8.93e-23	0.515584	0.411	0.131	1.51e-18	Polyhormonal cells	STAC
BCAR3	1.14e-22	0.54128	0.651	0.291	1.93e-18	Polyhormonal cells	BCAR3
HES6	1.9e-22	0.861026	0.737	0.521	3.22e-18	Polyhormonal cells	HES6
VWA5B2	4.5e-22	0.590386	0.9	0.7	7.61e-18	Polyhormonal cells	VWA5B2
KCNK17	4.79e-22	0.769157	0.876	0.647	8.1e-18	Polyhormonal cells	KCNK17
BASP1	5.87e-22	0.750432	0.904	0.77	9.94e-18	Polyhormonal cells	BASP1
INSM1	8.12e-22	0.608439	0.986	0.844	1.37e-17	Polyhormonal cells	INSM1
PTHLH	9.5e-22	1.05859	0.679	0.445	1.61e-17	Polyhormonal cells	PTHLH
DBN1	1.09e-21	0.623329	0.876	0.751	1.84e-17	Polyhormonal cells	DBN1
GPR160	1.63e-21	0.783288	0.517	0.23	2.76e-17	Polyhormonal cells	GPR160
PFKP	1.75e-21	0.55461	0.526	0.214	2.96e-17	Polyhormonal cells	PFKP
PCBD1	2.38e-21	0.486904	1	0.989	4.03e-17	Polyhormonal cells	PCBD1
PDE2A	2.51e-21	0.439174	0.368	0.11	4.25e-17	Polyhormonal cells	PDE2A
FGF14	3.91e-21	0.51249	0.579	0.257	6.61e-17	Polyhormonal cells	FGF14
AK5	4.79e-21	0.523712	0.397	0.133	8.11e-17	Polyhormonal cells	AK5
HIST1H2BK	5.17e-21	0.863638	0.976	0.892	8.76e-17	Polyhormonal cells	HIST1H2BK
CACNA1A	7.14e-21	0.6129	0.813	0.559	1.21e-16	Polyhormonal cells	CACNA1A
GSTM2	8.08e-21	0.40512	0.354	0.107	1.37e-16	Polyhormonal cells	GSTM2
NR5A2	1.29e-20	0.475173	0.301	0.076	2.18e-16	Polyhormonal cells	NR5A2
INHBA	1.87e-20	0.739939	0.445	0.17	3.17e-16	Polyhormonal cells	INHBA
SERGEF	3.65e-20	0.744142	0.718	0.513	6.18e-16	Polyhormonal cells	SERGEF
ZNF706	3.76e-20	0.543206	0.99	0.951	6.37e-16	Polyhormonal cells	ZNF706
CYP27A1	3.82e-20	0.471151	0.431	0.157	6.47e-16	Polyhormonal cells	CYP27A1
TTC37	4.53e-20	0.529871	0.89	0.763	7.66e-16	Polyhormonal cells	TTC37
EIF4G2	5.72e-20	0.380083	1	0.995	9.69e-16	Polyhormonal cells	EIF4G2
MAP1B	8.95e-20	0.520402	1	0.898	1.51e-15	Polyhormonal cells	MAP1B
HIST1H2AG	1.01e-19	0.476466	0.311	0.088	1.7e-15	Polyhormonal cells	HIST1H2AG
SLC7A5	1.08e-19	0.559427	0.555	0.251	1.83e-15	Polyhormonal cells	SLC7A5
FARP1	2.24e-19	0.573952	0.89	0.758	3.79e-15	Polyhormonal cells	FARP1
HIST1H2BJ	2.38e-19	0.649247	0.541	0.241	4.04e-15	Polyhormonal cells	HIST1H2BJ
TRAF3IP2	2.89e-19	0.489793	0.545	0.259	4.9e-15	Polyhormonal cells	TRAF3IP2
CITED2	5.13e-19	0.748037	0.789	0.631	8.68e-15	Polyhormonal cells	CITED2
CCDC50	6.02e-19	0.708285	0.813	0.683	1.02e-14	Polyhormonal cells	CCDC50
C14orf93	6.03e-19	0.518633	0.56	0.276	1.02e-14	Polyhormonal cells	C14orf93
RASA4	8.74e-19	0.657592	0.632	0.359	1.48e-14	Polyhormonal cells	RASA4
TP53INP1	1.19e-18	0.724083	0.837	0.685	2.01e-14	Polyhormonal cells	TP53INP1
PELI2	1.51e-18	0.452512	0.545	0.252	2.56e-14	Polyhormonal cells	PELI2
NKX6-1	1.77e-18	0.705618	0.9	0.662	2.99e-14	Polyhormonal cells	NKX6-1
TXNDC17	1.93e-18	0.434369	0.99	0.968	3.27e-14	Polyhormonal cells	TXNDC17
DBI	2.19e-18	0.408857	1	0.999	3.71e-14	Polyhormonal cells	DBI
C11orf58	3.36e-18	0.399417	1	0.994	5.68e-14	Polyhormonal cells	C11orf58
TSPAN18	5.78e-18	0.40255	0.278	0.076	9.79e-14	Polyhormonal cells	TSPAN18
AGAP1	6.9e-18	0.450856	0.507	0.231	1.17e-13	Polyhormonal cells	AGAP1
2023-03-08	1.11e-17	0.511915	0.804	0.592	1.89e-13	Polyhormonal cells	2023-03-08
GC	1.62e-17	0.668906	0.301	0.091	2.74e-13	Polyhormonal cells	GC
NBEAL2	1.83e-17	0.708922	0.746	0.585	3.09e-13	Polyhormonal cells	NBEAL2
ASCL2	3.02e-17	0.743214	0.78	0.645	5.11e-13	Polyhormonal cells	ASCL2
ATP2A3	3.16e-17	0.600924	0.9	0.76	5.35e-13	Polyhormonal cells	ATP2A3
FAM126A	6.94e-17	0.45511	0.569	0.284	1.18e-12	Polyhormonal cells	FAM126A
AK1	1.33e-16	0.510745	0.895	0.796	2.25e-12	Polyhormonal cells	AK1
ROCK1	1.39e-16	0.461368	0.885	0.734	2.36e-12	Polyhormonal cells	ROCK1
FBXO8	1.52e-16	0.486376	0.378	0.147	2.57e-12	Polyhormonal cells	FBXO8
PTGES2	1.55e-16	0.577168	0.804	0.683	2.63e-12	Polyhormonal cells	PTGES2
FAM214A	1.58e-16	0.534805	0.751	0.583	2.67e-12	Polyhormonal cells	FAM214A
FAM134B	1.69e-16	0.463933	0.794	0.542	2.86e-12	Polyhormonal cells	FAM134B
AES	2.52e-16	0.390281	0.967	0.911	4.26e-12	Polyhormonal cells	AES
RNF183	2.57e-16	0.371953	0.292	0.091	4.35e-12	Polyhormonal cells	RNF183
RIMS2	2.87e-16	0.558161	0.789	0.637	4.86e-12	Polyhormonal cells	RIMS2
DYNC1I1	2.9e-16	0.423917	0.297	0.094	4.9e-12	Polyhormonal cells	DYNC1I1
UBXN11	3.04e-16	0.449824	0.522	0.247	5.15e-12	Polyhormonal cells	UBXN11
WNT9A	3.11e-16	0.323432	0.301	0.095	5.26e-12	Polyhormonal cells	WNT9A
PCDH9	3.56e-16	0.37768	0.321	0.107	6.03e-12	Polyhormonal cells	PCDH9
ORMDL3	4.5e-16	0.518167	0.794	0.591	7.61e-12	Polyhormonal cells	ORMDL3
HTATSF1	4.67e-16	0.511446	0.88	0.753	7.91e-12	Polyhormonal cells	HTATSF1
GHRL	5.59e-16	0.449581	0.703	0.527	9.46e-12	Polyhormonal cells	GHRL
CPE	5.64e-16	0.45907	1	0.943	9.54e-12	Polyhormonal cells	CPE
TDO2	6.05e-16	1.20827	0.321	0.108	1.02e-11	Polyhormonal cells	TDO2
SOX4	8.61e-16	0.880482	0.981	0.897	1.46e-11	Polyhormonal cells	SOX4
FOXA2	8.8e-16	0.525287	0.938	0.892	1.49e-11	Polyhormonal cells	FOXA2
TFDP2	1.06e-15	0.518001	0.828	0.691	1.79e-11	Polyhormonal cells	TFDP2
EIF5B	1.2e-15	0.385905	0.995	0.989	2.02e-11	Polyhormonal cells	EIF5B
KCNK16	1.22e-15	0.727344	0.909	0.803	2.06e-11	Polyhormonal cells	KCNK16
PTCHD2	1.39e-15	0.285312	0.316	0.104	2.35e-11	Polyhormonal cells	PTCHD2
ARPC5	1.89e-15	0.431501	0.981	0.966	3.19e-11	Polyhormonal cells	ARPC5
BAIAP3	2.34e-15	0.352356	0.359	0.136	3.97e-11	Polyhormonal cells	BAIAP3
DYNC1I2	2.64e-15	0.401066	0.995	0.986	4.46e-11	Polyhormonal cells	DYNC1I2
DDX5	3.14e-15	0.343847	1	0.999	5.31e-11	Polyhormonal cells	DDX5
NLRP1	3.16e-15	0.580104	0.789	0.704	5.34e-11	Polyhormonal cells	NLRP1
HTRA1	3.19e-15	0.404078	0.292	0.095	5.4e-11	Polyhormonal cells	HTRA1
YPEL2	3.58e-15	0.415231	0.545	0.27	6.06e-11	Polyhormonal cells	YPEL2
SEC62	4.79e-15	0.3615	1	0.991	8.11e-11	Polyhormonal cells	SEC62
USMG5	5.9e-15	0.293044	1	0.999	9.98e-11	Polyhormonal cells	USMG5
CCDC108	9.94e-15	0.443846	0.861	0.726	1.68e-10	Polyhormonal cells	CCDC108
NAIP	1.06e-14	0.578804	0.679	0.484	1.8e-10	Polyhormonal cells	NAIP
TMEM30B	1.44e-14	0.497151	0.56	0.307	2.43e-10	Polyhormonal cells	TMEM30B
COTL1	1.63e-14	0.436016	1	0.934	2.76e-10	Polyhormonal cells	COTL1
IGSF8	1.73e-14	0.459078	0.55	0.299	2.93e-10	Polyhormonal cells	IGSF8
DPCD	2.25e-14	0.43729	0.833	0.714	3.82e-10	Polyhormonal cells	DPCD
DPP10	2.64e-14	0.605598	0.622	0.417	4.46e-10	Polyhormonal cells	DPP10
SMARCA5	2.91e-14	0.428586	0.943	0.879	4.92e-10	Polyhormonal cells	SMARCA5
ETS1	3.17e-14	0.497138	0.297	0.108	5.37e-10	Polyhormonal cells	ETS1
BAALC	3.34e-14	0.477545	0.923	0.814	5.66e-10	Polyhormonal cells	BAALC
ATP5L	3.46e-14	0.285679	1	1	5.86e-10	Polyhormonal cells	ATP5L
SPAG1	3.59e-14	0.379756	0.435	0.2	6.08e-10	Polyhormonal cells	SPAG1
RYR2	3.66e-14	0.47918	0.469	0.232	6.2e-10	Polyhormonal cells	RYR2
HMGB3	3.75e-14	0.905296	0.885	0.84	6.35e-10	Polyhormonal cells	HMGB3
RPS26	3.98e-14	0.285371	1	1	6.73e-10	Polyhormonal cells	RPS26
COX7A2	4.22e-14	0.303957	1	1	7.14e-10	Polyhormonal cells	COX7A2
MSRA	4.23e-14	0.495645	0.445	0.212	7.16e-10	Polyhormonal cells	MSRA
RASGRP1	4.42e-14	0.391707	0.474	0.224	7.48e-10	Polyhormonal cells	RASGRP1
C1QL1	4.57e-14	0.496551	0.914	0.737	7.73e-10	Polyhormonal cells	C1QL1
DDB1	5.35e-14	0.443221	0.914	0.826	9.06e-10	Polyhormonal cells	DDB1
MYO10	7.63e-14	0.660867	0.77	0.673	1.29e-09	Polyhormonal cells	MYO10
MLXIPL	8.11e-14	0.446919	0.828	0.706	1.37e-09	Polyhormonal cells	MLXIPL
HSPA12A	9.16e-14	0.438662	0.263	0.086	1.55e-09	Polyhormonal cells	HSPA12A
SRP14	1.08e-13	0.319924	1	1	1.83e-09	Polyhormonal cells	SRP14
TOMM7	1.09e-13	0.392611	1	0.997	1.85e-09	Polyhormonal cells	TOMM7
SNF8	1.11e-13	0.406812	0.938	0.872	1.87e-09	Polyhormonal cells	SNF8
ABHD13	1.13e-13	0.440398	0.785	0.638	1.91e-09	Polyhormonal cells	ABHD13
C7	1.3e-13	0.439573	0.301	0.11	2.2e-09	Polyhormonal cells	C7
HIPK3	1.34e-13	0.45653	0.77	0.584	2.27e-09	Polyhormonal cells	HIPK3
DHRS7	1.4e-13	0.786701	0.856	0.851	2.37e-09	Polyhormonal cells	DHRS7
RASSF6	1.66e-13	0.48216	0.766	0.598	2.81e-09	Polyhormonal cells	RASSF6
SLIRP	1.66e-13	0.306572	0.995	0.998	2.82e-09	Polyhormonal cells	SLIRP
SEC61B	1.7e-13	0.34913	1	0.998	2.88e-09	Polyhormonal cells	SEC61B
RPAIN	1.71e-13	0.406471	0.952	0.912	2.9e-09	Polyhormonal cells	RPAIN
CCDC23	3.53e-13	0.431075	0.847	0.751	5.98e-09	Polyhormonal cells	CCDC23
MFGE8	4.02e-13	0.333156	0.833	0.75	6.81e-09	Polyhormonal cells	MFGE8
MYEF2	4.47e-13	0.424017	0.856	0.791	7.57e-09	Polyhormonal cells	MYEF2
LRRC10B	5.33e-13	0.386911	0.445	0.221	9.03e-09	Polyhormonal cells	LRRC10B
KAT6B	5.96e-13	0.681827	0.785	0.705	1.01e-08	Polyhormonal cells	KAT6B
ATP5B	6.17e-13	0.305079	1	0.995	1.04e-08	Polyhormonal cells	ATP5B
SYMPK	6.36e-13	0.481318	0.871	0.758	1.08e-08	Polyhormonal cells	SYMPK
DGKZ	7.47e-13	0.37156	0.474	0.24	1.27e-08	Polyhormonal cells	DGKZ
ZKSCAN1	8.08e-13	0.383751	0.99	0.959	1.37e-08	Polyhormonal cells	ZKSCAN1
MRPS11	8.85e-13	0.421793	0.89	0.824	1.5e-08	Polyhormonal cells	MRPS11
SRP9	1.01e-12	0.377371	1	0.997	1.71e-08	Polyhormonal cells	SRP9
SRM	1.14e-12	0.406621	0.909	0.845	1.93e-08	Polyhormonal cells	SRM
ABHD17B	1.15e-12	0.371259	0.502	0.268	1.94e-08	Polyhormonal cells	ABHD17B
ARPC3	1.15e-12	0.31502	0.995	0.989	1.95e-08	Polyhormonal cells	ARPC3
HN1	1.16e-12	0.458463	0.952	0.948	1.96e-08	Polyhormonal cells	HN1
PIN1	1.17e-12	0.342794	0.967	0.942	1.99e-08	Polyhormonal cells	PIN1
PTPRK	1.2e-12	0.351645	0.502	0.259	2.02e-08	Polyhormonal cells	PTPRK
PSMB5	1.21e-12	0.27885	1	0.999	2.05e-08	Polyhormonal cells	PSMB5
GCH1	1.49e-12	0.526439	0.823	0.683	2.52e-08	Polyhormonal cells	GCH1
TCEAL4	2.06e-12	0.352753	0.995	0.97	3.49e-08	Polyhormonal cells	TCEAL4
MAML3	2.12e-12	0.407782	0.483	0.259	3.59e-08	Polyhormonal cells	MAML3
DGUOK	2.28e-12	0.34869	0.923	0.874	3.86e-08	Polyhormonal cells	DGUOK
ITM2C	2.31e-12	0.450501	0.914	0.864	3.91e-08	Polyhormonal cells	ITM2C
EFCAB4A	2.69e-12	0.560564	0.684	0.552	4.56e-08	Polyhormonal cells	EFCAB4A
TSPAN13	3.01e-12	0.493235	0.952	0.95	5.09e-08	Polyhormonal cells	TSPAN13
RAB3B	3.69e-12	0.451459	0.971	0.92	6.25e-08	Polyhormonal cells	RAB3B
ARL3	3.86e-12	0.384723	0.947	0.907	6.54e-08	Polyhormonal cells	ARL3
H3F3B	4.35e-12	0.440484	1	0.999	7.37e-08	Polyhormonal cells	H3F3B
RP11-3N13.2	4.38e-12	0.403264	0.287	0.107	7.41e-08	Polyhormonal cells	RP11-3N13.2
HSPA8	4.39e-12	0.318642	1	0.997	7.43e-08	Polyhormonal cells	HSPA8
NDUFS6	4.51e-12	0.265529	1	0.983	7.64e-08	Polyhormonal cells	NDUFS6
KCND3	4.53e-12	0.373613	0.545	0.29	7.67e-08	Polyhormonal cells	KCND3
FAM96B	4.63e-12	0.310433	0.971	0.95	7.84e-08	Polyhormonal cells	FAM96B
LAMTOR4	5.1e-12	0.29505	0.995	0.98	8.63e-08	Polyhormonal cells	LAMTOR4
PKIG	5.14e-12	0.438188	0.78	0.698	8.71e-08	Polyhormonal cells	PKIG
TAGLN2	5.22e-12	0.426506	0.981	0.943	8.84e-08	Polyhormonal cells	TAGLN2
MT-CO2	5.35e-12	0.262529	1	1	9.05e-08	Polyhormonal cells	MT-CO2
NUMBL	5.41e-12	0.266416	0.254	0.088	9.15e-08	Polyhormonal cells	NUMBL
ROMO1	5.46e-12	0.297616	1	0.999	9.25e-08	Polyhormonal cells	ROMO1
ANXA6	6.14e-12	0.36812	0.919	0.799	1.04e-07	Polyhormonal cells	ANXA6
2023-09-03	6.55e-12	0.26116	0.282	0.106	1.11e-07	Polyhormonal cells	2023-09-03
GTF2H2	6.65e-12	0.435998	0.756	0.618	1.13e-07	Polyhormonal cells	GTF2H2
RCAN3	6.73e-12	0.351796	0.923	0.821	1.14e-07	Polyhormonal cells	RCAN3
UBE2QL1	7.69e-12	0.492139	0.799	0.669	1.3e-07	Polyhormonal cells	UBE2QL1
MRFAP1	8.05e-12	0.359126	0.995	0.977	1.36e-07	Polyhormonal cells	MRFAP1
C1orf192	8.71e-12	0.43006	0.258	0.091	1.47e-07	Polyhormonal cells	C1orf192
AFF3	8.72e-12	0.322038	0.378	0.171	1.48e-07	Polyhormonal cells	AFF3
OSCP1	8.88e-12	0.331693	0.368	0.168	1.5e-07	Polyhormonal cells	OSCP1
SHFM1	9.19e-12	0.340444	1	0.997	1.56e-07	Polyhormonal cells	SHFM1
ARID5B	9.5e-12	0.449073	0.517	0.298	1.61e-07	Polyhormonal cells	ARID5B
MT-ND4L	1.08e-11	0.315424	1	0.994	1.83e-07	Polyhormonal cells	MT-ND4L
C8orf56	1.2e-11	0.383541	0.407	0.199	2.03e-07	Polyhormonal cells	C8orf56
SMARCA2	1.45e-11	0.457807	0.88	0.73	2.46e-07	Polyhormonal cells	SMARCA2
NEUROD1	1.63e-11	0.521681	0.99	0.848	2.76e-07	Polyhormonal cells	NEUROD1
CFLAR	1.75e-11	0.343101	0.392	0.185	2.97e-07	Polyhormonal cells	CFLAR
MT-ND5	1.77e-11	0.256961	1	1	3e-07	Polyhormonal cells	MT-ND5
CRISPLD1	1.78e-11	0.877562	0.689	0.54	3.02e-07	Polyhormonal cells	CRISPLD1
RGS16	1.89e-11	0.977427	0.531	0.366	3.19e-07	Polyhormonal cells	RGS16
TPP2	1.89e-11	0.415565	0.526	0.31	3.2e-07	Polyhormonal cells	TPP2
PPP1R14C	1.9e-11	0.527322	0.656	0.494	3.21e-07	Polyhormonal cells	PPP1R14C
ID4	2.06e-11	0.572274	0.651	0.465	3.49e-07	Polyhormonal cells	ID4
CTXN1	2.19e-11	0.409293	0.545	0.332	3.71e-07	Polyhormonal cells	CTXN1
FAM92B	2.19e-11	0.32229	0.325	0.139	3.71e-07	Polyhormonal cells	FAM92B
NDUFS5	2.46e-11	0.276278	1	1	4.17e-07	Polyhormonal cells	NDUFS5
SRSF9	2.65e-11	0.294174	0.981	0.967	4.48e-07	Polyhormonal cells	SRSF9
DUSP18	5.58e-11	0.369267	0.512	0.29	9.44e-07	Polyhormonal cells	DUSP18
NCK2	5.75e-11	0.385046	0.493	0.28	9.73e-07	Polyhormonal cells	NCK2
FAM155A	6.07e-11	0.268753	0.278	0.107	1.03e-06	Polyhormonal cells	FAM155A
COX4I1	6.4e-11	0.278109	1	1	1.08e-06	Polyhormonal cells	COX4I1
UPP1	6.75e-11	0.358316	0.526	0.305	1.14e-06	Polyhormonal cells	UPP1
DCTN3	7.15e-11	0.294527	0.943	0.865	1.21e-06	Polyhormonal cells	DCTN3
SGPL1	7.71e-11	0.396031	0.77	0.601	1.31e-06	Polyhormonal cells	SGPL1
IGF2-AS	9.27e-11	0.299241	0.388	0.183	1.57e-06	Polyhormonal cells	IGF2-AS
PCNT	9.77e-11	0.368707	0.522	0.302	1.65e-06	Polyhormonal cells	PCNT
PCNXL4	9.88e-11	0.34363	0.488	0.279	1.67e-06	Polyhormonal cells	PCNXL4
SHROOM3	1.08e-10	0.445582	0.603	0.422	1.82e-06	Polyhormonal cells	SHROOM3
HEBP2	1.13e-10	0.323326	0.871	0.751	1.92e-06	Polyhormonal cells	HEBP2
FNBP1L	1.13e-10	0.417014	0.923	0.84	1.92e-06	Polyhormonal cells	FNBP1L
LYPLA2	1.3e-10	0.331252	0.842	0.738	2.2e-06	Polyhormonal cells	LYPLA2
TP53I11	1.3e-10	0.382327	0.502	0.288	2.2e-06	Polyhormonal cells	TP53I11
LRRIQ1	1.31e-10	0.393574	0.426	0.225	2.22e-06	Polyhormonal cells	LRRIQ1
ARHGEF2	1.33e-10	0.338444	0.445	0.238	2.26e-06	Polyhormonal cells	ARHGEF2
UQCRFS1	1.34e-10	0.277706	1	0.981	2.27e-06	Polyhormonal cells	UQCRFS1
GTF2I	1.48e-10	0.291034	0.99	0.982	2.5e-06	Polyhormonal cells	GTF2I
DUSP5	1.48e-10	0.366931	0.44	0.237	2.51e-06	Polyhormonal cells	DUSP5
DNAJA1	1.82e-10	0.323068	1	0.99	3.08e-06	Polyhormonal cells	DNAJA1
RABEPK	1.84e-10	0.369381	0.402	0.211	3.11e-06	Polyhormonal cells	RABEPK
FAXC	2.05e-10	0.312176	0.445	0.238	3.47e-06	Polyhormonal cells	FAXC
SPTBN2	2.11e-10	0.258632	0.325	0.142	3.58e-06	Polyhormonal cells	SPTBN2
PRICKLE2	2.43e-10	0.264529	0.373	0.176	4.11e-06	Polyhormonal cells	PRICKLE2
RGMA	2.59e-10	0.293929	0.287	0.12	4.39e-06	Polyhormonal cells	RGMA
NFATC2	2.67e-10	0.319942	0.388	0.191	4.53e-06	Polyhormonal cells	NFATC2
IRF2BPL	2.87e-10	0.42104	0.813	0.717	4.86e-06	Polyhormonal cells	IRF2BPL
ACTG1	3e-10	0.260235	1	1	5.08e-06	Polyhormonal cells	ACTG1
OCIAD2	3.55e-10	0.458383	0.943	0.89	6e-06	Polyhormonal cells	OCIAD2
LAMTOR2	4.14e-10	0.275915	0.957	0.921	7e-06	Polyhormonal cells	LAMTOR2
HCN4	4.21e-10	0.2954	0.306	0.135	7.12e-06	Polyhormonal cells	HCN4
UFC1	4.44e-10	0.295491	0.995	0.96	7.52e-06	Polyhormonal cells	UFC1
VCAN	4.51e-10	0.510411	0.392	0.188	7.63e-06	Polyhormonal cells	VCAN
MLLT3	4.54e-10	0.478074	0.66	0.545	7.68e-06	Polyhormonal cells	MLLT3
KLHDC8B	4.6e-10	0.377033	0.799	0.695	7.79e-06	Polyhormonal cells	KLHDC8B
MRPL33	4.72e-10	0.269754	0.995	0.984	7.98e-06	Polyhormonal cells	MRPL33
MIEN1	6.12e-10	0.310091	0.967	0.895	1.04e-05	Polyhormonal cells	MIEN1
RRAS2	6.72e-10	0.329342	0.421	0.228	1.14e-05	Polyhormonal cells	RRAS2
SREBF1	6.79e-10	0.345282	0.507	0.302	1.15e-05	Polyhormonal cells	SREBF1
AHSA1	6.93e-10	0.333976	0.866	0.807	1.17e-05	Polyhormonal cells	AHSA1
CDKAL1	7.58e-10	0.512317	0.746	0.661	1.28e-05	Polyhormonal cells	CDKAL1
PIFO	8.04e-10	0.415289	0.478	0.277	1.36e-05	Polyhormonal cells	PIFO
TNKS	8.55e-10	0.3324	0.512	0.303	1.45e-05	Polyhormonal cells	TNKS
PCSK1	9.79e-10	0.475799	0.679	0.522	1.66e-05	Polyhormonal cells	PCSK1
EHBP1L1	9.89e-10	0.369145	0.321	0.148	1.67e-05	Polyhormonal cells	EHBP1L1
ZNRF1	1.08e-09	0.31014	0.517	0.31	1.83e-05	Polyhormonal cells	ZNRF1
KLC1	1.09e-09	0.346987	0.842	0.759	1.85e-05	Polyhormonal cells	KLC1
TSPAN5	1.15e-09	0.339835	0.818	0.694	1.94e-05	Polyhormonal cells	TSPAN5
SRRM4	1.22e-09	0.272272	0.292	0.127	2.07e-05	Polyhormonal cells	SRRM4
CALM1	1.26e-09	0.252109	1	0.998	2.13e-05	Polyhormonal cells	CALM1
RABGGTB	1.27e-09	0.359646	0.804	0.774	2.16e-05	Polyhormonal cells	RABGGTB
CACNA2D1	1.31e-09	0.443525	0.876	0.763	2.21e-05	Polyhormonal cells	CACNA2D1
LYRM2	1.34e-09	0.333146	0.842	0.763	2.26e-05	Polyhormonal cells	LYRM2
FAM115A	1.36e-09	0.321103	0.89	0.806	2.31e-05	Polyhormonal cells	FAM115A
TSPAN32	1.56e-09	0.427676	0.392	0.209	2.64e-05	Polyhormonal cells	TSPAN32
CASZ1	1.62e-09	0.295712	0.388	0.194	2.74e-05	Polyhormonal cells	CASZ1
DYNLT1	1.65e-09	0.283905	0.99	0.991	2.8e-05	Polyhormonal cells	DYNLT1
LRRTM1	1.69e-09	0.265972	0.301	0.133	2.86e-05	Polyhormonal cells	LRRTM1
SPOCK3	1.75e-09	0.463646	0.459	0.257	2.96e-05	Polyhormonal cells	SPOCK3
FAM89B	1.85e-09	0.350742	0.641	0.457	3.14e-05	Polyhormonal cells	FAM89B
BPTF	1.86e-09	0.30929	0.938	0.875	3.15e-05	Polyhormonal cells	BPTF
PSMA7	1.92e-09	0.318321	0.99	0.989	3.25e-05	Polyhormonal cells	PSMA7
C9orf116	1.99e-09	0.350706	0.507	0.303	3.38e-05	Polyhormonal cells	C9orf116
SLC29A4	2.02e-09	0.349232	0.904	0.81	3.43e-05	Polyhormonal cells	SLC29A4
TMSB15B	2.11e-09	0.41383	0.742	0.623	3.58e-05	Polyhormonal cells	TMSB15B
VSTM2L	2.11e-09	0.338233	0.321	0.15	3.58e-05	Polyhormonal cells	VSTM2L
PPP1CB	2.14e-09	0.322047	0.933	0.887	3.62e-05	Polyhormonal cells	PPP1CB
PLCB4	2.14e-09	0.428018	0.756	0.63	3.63e-05	Polyhormonal cells	PLCB4
ABL1	2.28e-09	0.296069	0.455	0.252	3.86e-05	Polyhormonal cells	ABL1
XRCC5	2.76e-09	0.288272	0.986	0.97	4.67e-05	Polyhormonal cells	XRCC5
MIB1	3.04e-09	0.32332	0.785	0.685	5.15e-05	Polyhormonal cells	MIB1
SYT5	3.11e-09	0.386553	0.718	0.587	5.27e-05	Polyhormonal cells	SYT5
ATP6V0E2	3.56e-09	0.323805	0.88	0.8	6.02e-05	Polyhormonal cells	ATP6V0E2
KIF1A	3.73e-09	0.352828	0.818	0.718	6.31e-05	Polyhormonal cells	KIF1A
SRGAP1	3.81e-09	0.273153	0.325	0.155	6.46e-05	Polyhormonal cells	SRGAP1
HSCB	3.82e-09	0.284854	0.517	0.311	6.47e-05	Polyhormonal cells	HSCB
RCBTB1	3.84e-09	0.309478	0.459	0.258	6.5e-05	Polyhormonal cells	RCBTB1
NDUFAB1	3.94e-09	0.269735	0.981	0.975	6.68e-05	Polyhormonal cells	NDUFAB1
HSPH1	3.99e-09	0.315896	0.837	0.805	6.76e-05	Polyhormonal cells	HSPH1
STK33	4.01e-09	0.366782	0.541	0.35	6.79e-05	Polyhormonal cells	STK33
ANKS1B	4.12e-09	0.506528	0.66	0.54	6.97e-05	Polyhormonal cells	ANKS1B
BUD31	4.21e-09	0.302557	0.928	0.892	7.12e-05	Polyhormonal cells	BUD31
TMSB10	4.33e-09	0.296315	1	1	7.33e-05	Polyhormonal cells	TMSB10
CXCL12	4.38e-09	0.570882	0.699	0.589	7.42e-05	Polyhormonal cells	CXCL12
YWHAQ	4.46e-09	0.276543	1	0.985	7.54e-05	Polyhormonal cells	YWHAQ
FMNL2	4.58e-09	0.340015	0.651	0.491	7.75e-05	Polyhormonal cells	FMNL2
NDUFS8	4.73e-09	0.266158	0.995	0.978	8.01e-05	Polyhormonal cells	NDUFS8
NFASC	4.99e-09	0.455764	0.718	0.605	8.44e-05	Polyhormonal cells	NFASC
SPAG6	4.99e-09	0.289411	0.282	0.126	8.44e-05	Polyhormonal cells	SPAG6
METRN	5.01e-09	0.371047	0.885	0.806	8.48e-05	Polyhormonal cells	METRN
EIF5	5.47e-09	0.272891	0.986	0.962	9.26e-05	Polyhormonal cells	EIF5
TECPR1	5.54e-09	0.303604	0.507	0.303	9.37e-05	Polyhormonal cells	TECPR1
GPR56	5.65e-09	0.338276	0.416	0.233	9.56e-05	Polyhormonal cells	GPR56
SLC8A1	6.01e-09	0.363703	0.397	0.213	0.00010171	Polyhormonal cells	SLC8A1
RP11-416N2.4	6.1e-09	0.289639	0.335	0.168	0.000103221	Polyhormonal cells	RP11-416N2.4
CD81	6.16e-09	0.334422	0.923	0.872	0.000104324	Polyhormonal cells	CD81
SSBP3	6.4e-09	0.359263	0.751	0.641	0.000108374	Polyhormonal cells	SSBP3
GLIS3	6.66e-09	0.432447	0.455	0.268	0.000112718	Polyhormonal cells	GLIS3
ANKRD65	8.17e-09	0.301978	0.498	0.305	0.000138214	Polyhormonal cells	ANKRD65
DYX1C1	8.52e-09	0.300509	0.45	0.266	0.00014414	Polyhormonal cells	DYX1C1
LRRFIP1	8.73e-09	0.328102	0.895	0.869	0.000147724	Polyhormonal cells	LRRFIP1
CCDC181	9.25e-09	0.291711	0.469	0.269	0.000156494	Polyhormonal cells	CCDC181
LDLRAP1	9.35e-09	0.433835	0.713	0.593	0.000158294	Polyhormonal cells	LDLRAP1
PIM2	9.48e-09	0.308777	0.445	0.257	0.000160502	Polyhormonal cells	PIM2
DPYSL5	9.62e-09	0.298033	0.344	0.175	0.000162877	Polyhormonal cells	DPYSL5
RAP1GAP2	9.65e-09	0.384067	0.78	0.658	0.000163346	Polyhormonal cells	RAP1GAP2
PCGF3	9.94e-09	0.316677	0.536	0.343	0.000168205	Polyhormonal cells	PCGF3
RAB2A	1e-08	0.274015	0.967	0.94	0.000169328	Polyhormonal cells	RAB2A
USP47	1e-08	0.349709	0.785	0.717	0.000169582	Polyhormonal cells	USP47
PCDH17	1.04e-08	0.429498	0.684	0.562	0.00017686	Polyhormonal cells	PCDH17
DPY30	1.09e-08	0.302246	0.981	0.972	0.000185079	Polyhormonal cells	DPY30
KALRN	1.19e-08	0.332589	0.455	0.27	0.000202117	Polyhormonal cells	KALRN
APOA1	1.2e-08	0.929629	0.957	0.934	0.000203845	Polyhormonal cells	APOA1
C1orf173	1.26e-08	0.269817	0.258	0.112	0.000213688	Polyhormonal cells	C1orf173
MPP1	1.32e-08	0.307276	0.416	0.226	0.000223209	Polyhormonal cells	MPP1
NPAS3	1.32e-08	0.369096	0.402	0.228	0.000224264	Polyhormonal cells	NPAS3
VMP1	1.42e-08	0.302037	0.909	0.891	0.000240044	Polyhormonal cells	VMP1
LINC00982	1.43e-08	0.286794	0.364	0.189	0.000241226	Polyhormonal cells	LINC00982
CACYBP	1.43e-08	0.353203	0.919	0.878	0.00024209	Polyhormonal cells	CACYBP
SF3B1	1.5e-08	0.298341	0.919	0.904	0.000254194	Polyhormonal cells	SF3B1
C16orf93	1.51e-08	0.254796	0.273	0.123	0.000255673	Polyhormonal cells	C16orf93
AMER3	1.54e-08	0.250569	0.45	0.253	0.000260225	Polyhormonal cells	AMER3
ZZZ3	1.58e-08	0.284251	0.512	0.32	0.000267232	Polyhormonal cells	ZZZ3
DALRD3	1.6e-08	0.291489	0.536	0.331	0.000271594	Polyhormonal cells	DALRD3
BEX2	1.66e-08	0.282984	1	0.978	0.0002806	Polyhormonal cells	BEX2
RAB18	1.77e-08	0.277639	0.847	0.805	0.000299813	Polyhormonal cells	RAB18
UCP2	2.11e-08	0.281732	0.933	0.872	0.000357704	Polyhormonal cells	UCP2
BACE1	2.25e-08	0.356736	0.794	0.733	0.000380949	Polyhormonal cells	BACE1
ARF5	2.39e-08	0.312624	0.971	0.976	0.000404349	Polyhormonal cells	ARF5
PAIP2	2.41e-08	0.311582	0.88	0.857	0.000407619	Polyhormonal cells	PAIP2
TLE3	2.73e-08	0.299504	0.455	0.267	0.000462868	Polyhormonal cells	TLE3
PLAC8	2.87e-08	0.508497	0.617	0.505	0.000485588	Polyhormonal cells	PLAC8
KDM5B	2.88e-08	0.318406	0.828	0.777	0.000487614	Polyhormonal cells	KDM5B
C19orf52	3.05e-08	0.2985	0.512	0.33	0.000517074	Polyhormonal cells	C19orf52
FAM210B	3.21e-08	0.439276	0.78	0.755	0.000543208	Polyhormonal cells	FAM210B
NEGR1	3.31e-08	0.501422	0.574	0.422	0.000560828	Polyhormonal cells	NEGR1
SCAND1	3.76e-08	0.250967	0.995	0.985	0.000635928	Polyhormonal cells	SCAND1
RP11-279F6.1	3.84e-08	0.309601	0.325	0.163	0.000650241	Polyhormonal cells	RP11-279F6.1
FAM84B	3.93e-08	0.332291	0.378	0.212	0.000664977	Polyhormonal cells	FAM84B
PNMAL1	4.02e-08	0.273123	0.426	0.248	0.000680816	Polyhormonal cells	PNMAL1
CGNL1	4.1e-08	0.263527	0.301	0.147	0.000693419	Polyhormonal cells	CGNL1
ZC3H7B	4.15e-08	0.252568	0.478	0.288	0.000702995	Polyhormonal cells	ZC3H7B
MYO6	4.17e-08	0.322897	0.818	0.797	0.000706496	Polyhormonal cells	MYO6
CHST8	4.42e-08	0.278129	0.349	0.183	0.00074759	Polyhormonal cells	CHST8
ACVR1B	4.63e-08	0.250046	0.536	0.323	0.000783187	Polyhormonal cells	ACVR1B
VAV2	4.75e-08	0.304202	0.522	0.332	0.000804145	Polyhormonal cells	VAV2
SLC25A4	4.78e-08	0.341307	0.856	0.826	0.000808326	Polyhormonal cells	SLC25A4
CCDC88C	5.16e-08	0.306194	0.464	0.289	0.00087259	Polyhormonal cells	CCDC88C
RP11-136K7.2	5.27e-08	0.252439	0.44	0.247	0.000892597	Polyhormonal cells	RP11-136K7.2
AHCYL1	5.45e-08	0.327317	0.856	0.835	0.000922555	Polyhormonal cells	AHCYL1
GOLGB1	5.92e-08	0.31834	0.804	0.779	0.0010017	Polyhormonal cells	GOLGB1
MARCKSL1	5.99e-08	0.276487	1	0.99	0.00101465	Polyhormonal cells	MARCKSL1
BRD7	6.05e-08	0.32644	0.775	0.718	0.00102445	Polyhormonal cells	BRD7
CBFA2T2	6.07e-08	0.383209	0.656	0.542	0.00102825	Polyhormonal cells	CBFA2T2
TEX9	6.64e-08	0.259867	0.383	0.214	0.00112381	Polyhormonal cells	TEX9
TOR3A	7.62e-08	0.276489	0.526	0.337	0.00128964	Polyhormonal cells	TOR3A
PNPLA2	8.59e-08	0.259867	0.402	0.229	0.00145328	Polyhormonal cells	PNPLA2
RNF220	8.61e-08	0.273602	0.44	0.262	0.00145689	Polyhormonal cells	RNF220
STX3	9.11e-08	0.369574	0.737	0.677	0.00154174	Polyhormonal cells	STX3
GNAO1	9.29e-08	0.294147	0.483	0.3	0.00157262	Polyhormonal cells	GNAO1
SLCO3A1	9.42e-08	0.353643	0.536	0.362	0.00159447	Polyhormonal cells	SLCO3A1
ARL13B	9.51e-08	0.264299	0.407	0.237	0.00160999	Polyhormonal cells	ARL13B
TMED8	9.6e-08	0.297308	0.904	0.747	0.00162535	Polyhormonal cells	TMED8
PJA2	9.93e-08	0.325591	0.842	0.804	0.00168055	Polyhormonal cells	PJA2
KIF9	1.06e-07	0.348436	0.766	0.691	0.00178608	Polyhormonal cells	KIF9
LIG4	1.06e-07	0.276355	0.464	0.283	0.00178973	Polyhormonal cells	LIG4
CDKN1C	1.08e-07	1.14659	0.737	0.747	0.00182476	Polyhormonal cells	CDKN1C
RGS9	1.24e-07	0.314217	0.598	0.421	0.00210267	Polyhormonal cells	RGS9
UQCRC1	1.32e-07	0.25613	0.895	0.872	0.00224143	Polyhormonal cells	UQCRC1
TBCB	1.36e-07	0.252928	0.99	0.96	0.0022998	Polyhormonal cells	TBCB
BMP1	1.51e-07	0.26311	0.426	0.248	0.0025554	Polyhormonal cells	BMP1
RFX6	1.55e-07	0.324188	0.833	0.755	0.00261887	Polyhormonal cells	RFX6
TNRC6C	1.57e-07	0.353794	0.416	0.257	0.00265736	Polyhormonal cells	TNRC6C
KTN1	1.61e-07	0.251444	0.986	0.979	0.00271712	Polyhormonal cells	KTN1
NDUFB3	1.62e-07	0.257802	0.976	0.945	0.00273743	Polyhormonal cells	NDUFB3
MID1IP1	1.66e-07	0.673511	0.675	0.605	0.00281444	Polyhormonal cells	MID1IP1
TMEM38B	1.69e-07	0.288125	0.455	0.288	0.00285546	Polyhormonal cells	TMEM38B
PTPRF	1.69e-07	0.283714	0.833	0.775	0.00286522	Polyhormonal cells	PTPRF
CYB5R3	1.7e-07	0.255533	0.919	0.88	0.00287779	Polyhormonal cells	CYB5R3
SND1	1.72e-07	0.35337	0.885	0.82	0.00291628	Polyhormonal cells	SND1
CWC25	1.76e-07	0.289301	0.502	0.33	0.00297112	Polyhormonal cells	CWC25
TP53BP1	1.78e-07	0.314233	0.746	0.653	0.00300504	Polyhormonal cells	TP53BP1
RRP36	1.78e-07	0.258866	0.507	0.328	0.00301787	Polyhormonal cells	RRP36
ST6GALNAC4	1.8e-07	0.328881	0.45	0.277	0.00305288	Polyhormonal cells	ST6GALNAC4
SMIM6	1.83e-07	0.400152	0.78	0.723	0.00309881	Polyhormonal cells	SMIM6
AGAP3	1.89e-07	0.265585	0.368	0.212	0.00319254	Polyhormonal cells	AGAP3
CNKSR3	2.02e-07	0.457049	0.622	0.499	0.00342211	Polyhormonal cells	CNKSR3
MBNL2	2.04e-07	0.35319	0.541	0.375	0.00345637	Polyhormonal cells	MBNL2
ARNT2	2.08e-07	0.268329	0.445	0.274	0.00352682	Polyhormonal cells	ARNT2
STK32C	2.14e-07	0.256358	0.344	0.19	0.00361758	Polyhormonal cells	STK32C
H1FX	2.34e-07	0.259867	0.9	0.871	0.00396169	Polyhormonal cells	H1FX
TOP1	2.4e-07	0.257506	0.909	0.86	0.0040682	Polyhormonal cells	TOP1
IFT27	2.5e-07	0.335463	0.751	0.67	0.00423321	Polyhormonal cells	IFT27
CCNY	2.58e-07	0.256295	0.785	0.66	0.00436262	Polyhormonal cells	CCNY
GDI1	2.63e-07	0.259867	0.828	0.74	0.00445871	Polyhormonal cells	GDI1
MRPL28	2.83e-07	0.282339	0.847	0.811	0.00478828	Polyhormonal cells	MRPL28
IK	3.13e-07	0.307952	0.813	0.779	0.00529278	Polyhormonal cells	IK
TP53INP2	3.14e-07	0.258828	0.445	0.273	0.0053224	Polyhormonal cells	TP53INP2
CSTF3	3.26e-07	0.330602	0.799	0.757	0.00551858	Polyhormonal cells	CSTF3
NPHP1	3.5e-07	0.363881	0.411	0.258	0.00591824	Polyhormonal cells	NPHP1
SAMD8	3.55e-07	0.250438	0.349	0.196	0.00601543	Polyhormonal cells	SAMD8
RAPGEF5	3.62e-07	0.326315	0.407	0.247	0.00612701	Polyhormonal cells	RAPGEF5
C5orf24	3.99e-07	0.29608	0.909	0.89	0.00676042	Polyhormonal cells	C5orf24
MKL2	4e-07	0.282724	0.411	0.248	0.00676819	Polyhormonal cells	MKL2
TTC28	4.09e-07	0.269952	0.392	0.236	0.00692117	Polyhormonal cells	TTC28
MCL1	4.19e-07	0.285476	0.813	0.751	0.0070951	Polyhormonal cells	MCL1
MAP1LC3A	4.26e-07	0.281241	0.89	0.813	0.00721499	Polyhormonal cells	MAP1LC3A
MIF	4.28e-07	0.26814	1	1	0.00724534	Polyhormonal cells	MIF
TPPP3	4.41e-07	0.494947	0.56	0.433	0.00745676	Polyhormonal cells	TPPP3
MAP2K1	4.49e-07	0.262953	0.474	0.309	0.00759849	Polyhormonal cells	MAP2K1
GUCY2C	4.53e-07	0.387171	0.278	0.134	0.00766481	Polyhormonal cells	GUCY2C
TFRC	4.75e-07	0.281576	0.512	0.332	0.00804366	Polyhormonal cells	TFRC
LRIG3	4.92e-07	0.297399	0.373	0.215	0.00832899	Polyhormonal cells	LRIG3
NARF	5.11e-07	0.328787	0.746	0.672	0.00864226	Polyhormonal cells	NARF
CDYL	5.39e-07	0.308566	0.445	0.283	0.0091169	Polyhormonal cells	CDYL
RIMBP2	5.43e-07	0.298147	0.555	0.398	0.00919505	Polyhormonal cells	RIMBP2
MCAT	5.45e-07	0.266046	0.478	0.31	0.00923356	Polyhormonal cells	MCAT
LENG1	5.66e-07	0.252753	0.498	0.319	0.00958152	Polyhormonal cells	LENG1
PICK1	5.86e-07	0.256469	0.392	0.231	0.00992648	Polyhormonal cells	PICK1
SEC31A	5.95e-07	0.271902	0.842	0.798	0.0100726	Polyhormonal cells	SEC31A
PINK1	6.27e-07	0.258877	0.502	0.333	0.0106178	Polyhormonal cells	PINK1
GCC2	6.27e-07	0.375934	0.77	0.786	0.0106207	Polyhormonal cells	GCC2
STMN2	6.37e-07	0.432301	0.914	0.836	0.010786	Polyhormonal cells	STMN2
ADI1	6.4e-07	0.561816	0.77	0.735	0.0108282	Polyhormonal cells	ADI1
PTCH1	6.42e-07	0.317625	0.402	0.245	0.0108654	Polyhormonal cells	PTCH1
RANBP2	6.44e-07	0.32367	0.799	0.733	0.0109013	Polyhormonal cells	RANBP2
MKNK1	6.51e-07	0.273806	0.493	0.328	0.0110198	Polyhormonal cells	MKNK1
SLC25A53	6.63e-07	0.314088	0.593	0.45	0.0112259	Polyhormonal cells	SLC25A53
MRPS14	6.76e-07	0.306683	0.852	0.844	0.011445	Polyhormonal cells	MRPS14
GPS2	8.17e-07	0.288339	0.502	0.347	0.0138233	Polyhormonal cells	GPS2
RALGDS	8.24e-07	0.257898	0.498	0.332	0.013954	Polyhormonal cells	RALGDS
FAM212B	9.18e-07	0.252096	0.402	0.246	0.0155372	Polyhormonal cells	FAM212B
SYNJ2	1.06e-06	0.344967	0.632	0.53	0.0178629	Polyhormonal cells	SYNJ2
STX2	1.18e-06	0.250073	0.522	0.342	0.0200571	Polyhormonal cells	STX2
PPME1	1.2e-06	0.256056	0.55	0.373	0.0202421	Polyhormonal cells	PPME1
SETBP1	1.22e-06	0.321268	0.579	0.438	0.0205977	Polyhormonal cells	SETBP1
GNAZ	1.24e-06	0.25306	0.502	0.337	0.0209303	Polyhormonal cells	GNAZ
PFDN6	1.42e-06	0.266246	0.856	0.851	0.0240228	Polyhormonal cells	PFDN6
SNAP47	1.49e-06	0.318269	0.526	0.394	0.0251519	Polyhormonal cells	SNAP47
FSTL5	1.56e-06	0.309219	0.478	0.313	0.0264721	Polyhormonal cells	FSTL5
CDH4	1.65e-06	0.31717	0.292	0.16	0.0279924	Polyhormonal cells	CDH4
MLF1	1.77e-06	0.446427	0.627	0.54	0.0300264	Polyhormonal cells	MLF1
AGPAT4	1.96e-06	0.26373	0.517	0.35	0.0331459	Polyhormonal cells	AGPAT4
MIR7-3HG	1.98e-06	0.304955	0.804	0.713	0.0335978	Polyhormonal cells	MIR7-3HG
UBFD1	2.09e-06	0.271393	0.517	0.367	0.0354027	Polyhormonal cells	UBFD1
NUP210	2.09e-06	0.252237	0.411	0.263	0.035409	Polyhormonal cells	NUP210
PBX1	2.16e-06	0.251951	0.833	0.79	0.036525	Polyhormonal cells	PBX1
ANKRD36C	2.21e-06	0.375833	0.656	0.565	0.0374025	Polyhormonal cells	ANKRD36C
STRADB	2.32e-06	0.334041	0.608	0.489	0.0392534	Polyhormonal cells	STRADB
MLXIP	2.4e-06	0.320072	0.445	0.302	0.0406534	Polyhormonal cells	MLXIP
MTMR12	2.5e-06	0.255435	0.397	0.248	0.0422366	Polyhormonal cells	MTMR12
ZNF503	2.54e-06	0.400747	0.55	0.43	0.0430276	Polyhormonal cells	ZNF503
TMEM5	2.67e-06	0.255984	0.483	0.322	0.0451554	Polyhormonal cells	TMEM5
PRLHR	2.74e-06	0.379657	0.311	0.178	0.0463287	Polyhormonal cells	PRLHR
GBE1	2.84e-06	0.297259	0.411	0.264	0.0481463	Polyhormonal cells	GBE1
CD99L2	3.03e-06	0.270373	0.488	0.338	0.0512614	Polyhormonal cells	CD99L2
SBK1	3.05e-06	0.280105	0.426	0.279	0.0516945	Polyhormonal cells	SBK1
NIPSNAP1	3.1e-06	0.25635	0.871	0.845	0.0524542	Polyhormonal cells	NIPSNAP1
TOX3	3.16e-06	0.259867	0.435	0.285	0.0534955	Polyhormonal cells	TOX3
GNL3	3.39e-06	0.261002	0.837	0.773	0.0573309	Polyhormonal cells	GNL3
MNAT1	3.47e-06	0.292623	0.722	0.649	0.0586774	Polyhormonal cells	MNAT1
ZNF322	3.87e-06	0.261906	0.464	0.314	0.0655547	Polyhormonal cells	ZNF322
KIF19	3.92e-06	0.354169	0.675	0.596	0.0663851	Polyhormonal cells	KIF19
THOC7	3.99e-06	0.252121	0.89	0.846	0.0674851	Polyhormonal cells	THOC7
PTRH1	4.1e-06	0.278559	0.483	0.336	0.0694222	Polyhormonal cells	PTRH1
PPP1R14B	4.13e-06	0.323483	0.713	0.631	0.069858	Polyhormonal cells	PPP1R14B
INIP	4.44e-06	0.272467	0.435	0.291	0.0750799	Polyhormonal cells	INIP
MAPKAPK5-AS1	4.45e-06	0.253767	0.488	0.334	0.0753608	Polyhormonal cells	MAPKAPK5-AS1
CCDC91	4.74e-06	0.340549	0.694	0.635	0.0801618	Polyhormonal cells	CCDC91
WNK2	5.01e-06	0.252525	0.426	0.275	0.0848551	Polyhormonal cells	WNK2
BDH2	5.02e-06	0.287199	0.459	0.315	0.0849511	Polyhormonal cells	BDH2
ATP2B4	5.12e-06	0.297481	0.665	0.58	0.0866893	Polyhormonal cells	ATP2B4
RERE	5.14e-06	0.267051	0.799	0.77	0.0870574	Polyhormonal cells	RERE
SEC61G	5.2e-06	0.2606	1	0.998	0.0879469	Polyhormonal cells	SEC61G
MOK	5.28e-06	0.258797	0.426	0.285	0.0893342	Polyhormonal cells	MOK
PBXIP1	5.33e-06	0.35796	0.617	0.518	0.0902485	Polyhormonal cells	PBXIP1
GNAI3	6.52e-06	0.264019	0.746	0.691	0.110333	Polyhormonal cells	GNAI3
PDCD10	6.55e-06	0.26234	0.794	0.765	0.11086	Polyhormonal cells	PDCD10
BAG6	6.65e-06	0.273884	0.737	0.712	0.112522	Polyhormonal cells	BAG6
STRBP	6.7e-06	0.311162	0.722	0.643	0.113489	Polyhormonal cells	STRBP
KDM1A	7.2e-06	0.280003	0.727	0.61	0.121907	Polyhormonal cells	KDM1A
GRB2	7.81e-06	0.3046	0.761	0.715	0.132118	Polyhormonal cells	GRB2
CSNK1E	8.06e-06	0.26784	0.703	0.646	0.136469	Polyhormonal cells	CSNK1E
DNAJC12	8.25e-06	0.265477	0.78	0.698	0.139665	Polyhormonal cells	DNAJC12
SMPDL3A	8.32e-06	0.342549	0.469	0.338	0.140862	Polyhormonal cells	SMPDL3A
MARVELD3	8.54e-06	0.412042	0.56	0.455	0.144607	Polyhormonal cells	MARVELD3
FOXJ1	8.89e-06	0.49144	0.34	0.21	0.150474	Polyhormonal cells	FOXJ1
CELSR2	1.05e-05	0.273762	0.335	0.206	0.178158	Polyhormonal cells	CELSR2
MBTPS1	1.11e-05	0.276798	0.679	0.584	0.188059	Polyhormonal cells	MBTPS1
IGFBP3	1.12e-05	0.399418	0.316	0.191	0.189125	Polyhormonal cells	IGFBP3
SSBP4	1.22e-05	0.28294	0.713	0.662	0.206947	Polyhormonal cells	SSBP4
CYB561	1.24e-05	0.286906	0.478	0.33	0.209338	Polyhormonal cells	CYB561
DCBLD1	1.37e-05	0.253868	0.292	0.17	0.23264	Polyhormonal cells	DCBLD1
PDE5A	1.38e-05	0.317074	0.579	0.462	0.233341	Polyhormonal cells	PDE5A
GAA	1.4e-05	0.300786	0.622	0.549	0.236331	Polyhormonal cells	GAA
A1CF	1.4e-05	0.296487	0.842	0.782	0.236889	Polyhormonal cells	A1CF
HAGH	1.91e-05	0.2985	0.785	0.766	0.322644	Polyhormonal cells	HAGH
MCOLN3	1.94e-05	0.323803	0.517	0.398	0.329031	Polyhormonal cells	MCOLN3
RPP21	1.95e-05	0.316324	0.598	0.519	0.330677	Polyhormonal cells	RPP21
UNC119	1.96e-05	0.263925	0.66	0.563	0.332458	Polyhormonal cells	UNC119
FOCAD	2e-05	0.289462	0.507	0.367	0.338571	Polyhormonal cells	FOCAD
ABHD3	2.02e-05	0.354114	0.512	0.41	0.341266	Polyhormonal cells	ABHD3
RP11-620J15.3	2.04e-05	0.292789	0.565	0.465	0.344784	Polyhormonal cells	RP11-620J15.3
MAP9	2.11e-05	0.268833	0.852	0.816	0.356549	Polyhormonal cells	MAP9
NDUFS4	2.18e-05	0.250649	0.818	0.801	0.368939	Polyhormonal cells	NDUFS4
LIMD2	2.24e-05	0.29298	0.756	0.732	0.379798	Polyhormonal cells	LIMD2
NFKB1	2.33e-05	0.296079	0.416	0.282	0.395186	Polyhormonal cells	NFKB1
TCTEX1D2	2.44e-05	0.26547	0.718	0.652	0.41266	Polyhormonal cells	TCTEX1D2
CXXC5	2.56e-05	0.290571	0.732	0.681	0.434095	Polyhormonal cells	CXXC5
TUBB2B	2.64e-05	0.37288	0.895	0.893	0.446355	Polyhormonal cells	TUBB2B
HID1	2.68e-05	0.268163	0.603	0.513	0.452818	Polyhormonal cells	HID1
EDEM3	2.87e-05	0.277906	0.703	0.622	0.486199	Polyhormonal cells	EDEM3
FLRT2	3.05e-05	0.302554	0.287	0.169	0.517066	Polyhormonal cells	FLRT2
ARL5B	3.27e-05	0.25637	0.732	0.663	0.554092	Polyhormonal cells	ARL5B
TMEM53	3.49e-05	0.252712	0.455	0.314	0.590349	Polyhormonal cells	TMEM53
DEF8	3.64e-05	0.275569	0.703	0.642	0.61604	Polyhormonal cells	DEF8
TXNDC16	3.99e-05	0.264206	0.383	0.254	0.675126	Polyhormonal cells	TXNDC16
SOAT1	4.03e-05	0.280045	0.694	0.616	0.682258	Polyhormonal cells	SOAT1
TNFAIP8L1	4.08e-05	0.254952	0.258	0.149	0.691305	Polyhormonal cells	TNFAIP8L1
C14orf142	4.36e-05	0.293591	0.589	0.497	0.737315	Polyhormonal cells	C14orf142
PSENEN	4.78e-05	0.260925	0.828	0.83	0.809856	Polyhormonal cells	PSENEN
UBE2E3	5.24e-05	0.323282	0.837	0.804	0.887755	Polyhormonal cells	UBE2E3
DACH1	5.43e-05	0.334176	0.646	0.552	0.918729	Polyhormonal cells	DACH1
PDS5B	6.06e-05	0.278307	0.469	0.349	1	Polyhormonal cells	PDS5B
CORO1B	6.23e-05	0.376738	0.713	0.706	1	Polyhormonal cells	CORO1B
ARL5A	6.49e-05	0.271695	0.789	0.811	1	Polyhormonal cells	ARL5A
RBFOX2	7.13e-05	0.306556	0.699	0.673	1	Polyhormonal cells	RBFOX2
AC009014.3	7.16e-05	0.51231	0.593	0.524	1	Polyhormonal cells	AC009014.3
PCBP4	7.46e-05	0.306109	0.679	0.634	1	Polyhormonal cells	PCBP4
KCNQ1OT1	7.49e-05	0.26666	0.852	0.86	1	Polyhormonal cells	KCNQ1OT1
DHX40	7.92e-05	0.283374	0.656	0.62	1	Polyhormonal cells	DHX40
PPP3CA	8.92e-05	0.346765	0.598	0.517	1	Polyhormonal cells	PPP3CA
PIN4	9.29e-05	0.26706	0.852	0.855	1	Polyhormonal cells	PIN4
MALL	9.5e-05	0.254277	0.33	0.216	1	Polyhormonal cells	MALL
C21orf59	9.66e-05	0.25699	0.718	0.659	1	Polyhormonal cells	C21orf59
ZNF326	9.76e-05	0.255075	0.718	0.682	1	Polyhormonal cells	ZNF326
MAD2L2	0.000109234	0.308147	0.464	0.348	1	Polyhormonal cells	MAD2L2
DPP6	0.000128828	0.37809	0.646	0.607	1	Polyhormonal cells	DPP6
RASD1	0.00013164	0.491088	0.536	0.446	1	Polyhormonal cells	RASD1
DCX	0.000133165	0.268196	0.732	0.669	1	Polyhormonal cells	DCX
FAM60A	0.000134881	0.277651	0.785	0.736	1	Polyhormonal cells	FAM60A
GAL	0.000136334	0.684208	0.555	0.487	1	Polyhormonal cells	GAL
SLC29A1	0.00014137	0.32449	0.799	0.774	1	Polyhormonal cells	SLC29A1
PTS	0.000141485	0.260535	0.746	0.687	1	Polyhormonal cells	PTS
DTD1	0.000145038	0.257633	0.67	0.642	1	Polyhormonal cells	DTD1
SEZ6L	0.000146109	0.30235	0.502	0.39	1	Polyhormonal cells	SEZ6L
BTG2	0.000148315	0.361619	0.818	0.801	1	Polyhormonal cells	BTG2
KCNH6	0.000180943	0.346745	0.651	0.612	1	Polyhormonal cells	KCNH6
LSS	0.000206763	0.286384	0.608	0.53	1	Polyhormonal cells	LSS
JADE1	0.000235337	0.257683	0.349	0.237	1	Polyhormonal cells	JADE1
NPTN	0.000235465	0.301143	0.727	0.69	1	Polyhormonal cells	NPTN
AGPAT6	0.00031453	0.29426	0.699	0.596	1	Polyhormonal cells	AGPAT6
FRMD4B	0.000328327	0.297322	0.593	0.512	1	Polyhormonal cells	FRMD4B
SESN3	0.000424065	0.261182	0.689	0.645	1	Polyhormonal cells	SESN3
TPH1	0.000438154	0.285012	0.502	0.407	1	Polyhormonal cells	TPH1
MAP7D1	0.000443349	0.253722	0.574	0.48	1	Polyhormonal cells	MAP7D1
MRPS25	0.000458676	0.257547	0.641	0.601	1	Polyhormonal cells	MRPS25
SORBS2	0.000513462	0.267761	0.694	0.646	1	Polyhormonal cells	SORBS2
PDZRN3	0.000523984	0.29311	0.507	0.408	1	Polyhormonal cells	PDZRN3
KCNJ6	0.00053013	0.302785	0.665	0.617	1	Polyhormonal cells	KCNJ6
MLLT11	0.000550303	0.432607	0.809	0.827	1	Polyhormonal cells	MLLT11
MPC1	0.000561391	0.268625	0.699	0.66	1	Polyhormonal cells	MPC1
RP11-344E13.3	0.000574922	0.27966	0.507	0.408	1	Polyhormonal cells	RP11-344E13.3
NREP	0.000590084	0.374022	0.852	0.861	1	Polyhormonal cells	NREP
SCG2	0.000616924	0.351204	0.612	0.535	1	Polyhormonal cells	SCG2
CHORDC1	0.000775645	0.269499	0.675	0.68	1	Polyhormonal cells	CHORDC1
PROX1	0.000856317	0.255066	0.646	0.619	1	Polyhormonal cells	PROX1
RAMP1	0.00114391	0.4731	0.636	0.62	1	Polyhormonal cells	RAMP1
CRYBA2	0.00156461	0.426216	0.967	0.936	1	Polyhormonal cells	CRYBA2
CMTM8	0.00161833	0.252926	0.727	0.722	1	Polyhormonal cells	CMTM8
KIAA1598	0.00267567	0.259083	0.636	0.591	1	Polyhormonal cells	KIAA1598
PRDX1	0.00326989	0.324864	0.9	0.877	1	Polyhormonal cells	PRDX1
MRPS9	0.00736226	0.250152	0.632	0.623	1	Polyhormonal cells	MRPS9
CALB2	0.00992383	0.365705	0.67	0.632	1	Polyhormonal cells	CALB2
HPCA	1.88e-122	1.72188	0.786	0.084	3.19e-118	Beta cells	HPCA
NECAB1	3e-113	0.884571	0.526	0.011	5.08e-109	Beta cells	NECAB1
TMCC3	3.42e-98	1.3857	0.833	0.156	5.79e-94	Beta cells	TMCC3
ROBO2	4.28e-97	1.24097	0.823	0.147	7.25e-93	Beta cells	ROBO2
ASB9	1.78e-95	1.01964	0.578	0.042	3.01e-91	Beta cells	ASB9
CDH8	4.63e-91	1.58141	0.719	0.108	7.84e-87	Beta cells	CDH8
LMO1	3.93e-90	0.899102	0.5	0.025	6.65e-86	Beta cells	LMO1
ACVR1C	2.58e-89	2.15461	0.984	0.646	4.37e-85	Beta cells	ACVR1C
ERO1LB	3.64e-87	2.28282	0.984	0.663	6.15e-83	Beta cells	ERO1LB
LIPC	9.29e-86	0.924049	0.547	0.043	1.57e-81	Beta cells	LIPC
CHRNA3	1.18e-85	1.57021	0.76	0.13	2e-81	Beta cells	CHRNA3
PCDH7	3.59e-85	2.0385	0.88	0.303	6.08e-81	Beta cells	PCDH7
PCP4	1.18e-77	3.31379	0.859	0.331	1.99e-73	Beta cells	PCP4
CCSER1	8.82e-77	1.14281	0.693	0.125	1.49e-72	Beta cells	CCSER1
SLC30A8	1.32e-74	2.42079	0.922	0.51	2.24e-70	Beta cells	SLC30A8
ISX	2.77e-74	0.68659	0.542	0.056	4.69e-70	Beta cells	ISX
NPTX2	5.2e-74	2.88589	0.812	0.287	8.81e-70	Beta cells	NPTX2
CHODL	2.21e-72	1.22235	0.63	0.099	3.74e-68	Beta cells	CHODL
SURF4	8.93e-72	1.40306	0.984	0.873	1.51e-67	Beta cells	SURF4
SLC17A6	2.69e-71	1.02167	0.484	0.044	4.55e-67	Beta cells	SLC17A6
PCDH20	3.93e-68	0.99792	0.672	0.127	6.65e-64	Beta cells	PCDH20
HADH	1.14e-66	1.86063	0.906	0.556	1.93e-62	Beta cells	HADH
RAB7L1	1.2e-65	1.13372	0.792	0.225	2.02e-61	Beta cells	RAB7L1
CD99	1.38e-65	1.2375	1	0.994	2.34e-61	Beta cells	CD99
ISL1	3.15e-65	1.76707	0.948	0.479	5.34e-61	Beta cells	ISL1
CHST9	3.65e-64	1.27175	0.875	0.33	6.17e-60	Beta cells	CHST9
LMO2	8.67e-61	0.771296	0.505	0.066	1.47e-56	Beta cells	LMO2
SCGN	1.38e-58	1.60236	0.99	0.861	2.33e-54	Beta cells	SCGN
CALB21	1.52e-58	2.18412	0.932	0.583	2.57e-54	Beta cells	CALB2
LRFN2	3.11e-58	0.62495	0.464	0.055	5.26e-54	Beta cells	LRFN2
PLXNA2	3.83e-58	1.63269	0.828	0.369	6.49e-54	Beta cells	PLXNA2
ENTPD3	1.09e-57	0.61105	0.302	0.011	1.85e-53	Beta cells	ENTPD3
REEP1	1.4e-57	0.939575	0.625	0.139	2.37e-53	Beta cells	REEP1
ITGA1	2.26e-57	1.16975	0.719	0.199	3.82e-53	Beta cells	ITGA1
MAFA	2.7e-57	0.550486	0.328	0.017	4.58e-53	Beta cells	MAFA
RPIA	2.99e-56	1.06244	0.729	0.218	5.05e-52	Beta cells	RPIA
SLC6A2	3.99e-56	0.369382	0.26	0.004	6.75e-52	Beta cells	SLC6A2
MAFB	5.05e-56	1.39499	0.984	0.771	8.55e-52	Beta cells	MAFB
TMEM54	1.05e-55	0.860406	0.677	0.17	1.78e-51	Beta cells	TMEM54
TTR	1.71e-54	1.2991	0.995	0.986	2.9e-50	Beta cells	TTR
TMEM196	1.8e-53	1.07956	0.849	0.386	3.04e-49	Beta cells	TMEM196
MAN1A1	2.04e-53	1.22079	0.964	0.749	3.46e-49	Beta cells	MAN1A1
PRODH	4.08e-53	0.578875	0.417	0.048	6.9e-49	Beta cells	PRODH
RNF8	1e-52	1.01209	0.974	0.71	1.69e-48	Beta cells	RNF8
FAM213A	2.87e-52	0.837874	1	0.992	4.85e-48	Beta cells	FAM213A
ST6GALNAC5	4.15e-52	1.09377	0.948	0.622	7.02e-48	Beta cells	ST6GALNAC5
ASPH	1.04e-48	1.5145	0.844	0.468	1.75e-44	Beta cells	ASPH
SCG5	1.21e-48	1.12889	0.979	0.921	2.05e-44	Beta cells	SCG5
ANKRD6	1.63e-48	0.577076	0.422	0.058	2.75e-44	Beta cells	ANKRD6
PSD3	4.82e-47	0.658851	0.698	0.195	8.16e-43	Beta cells	PSD3
SSR4	2.91e-46	0.659995	1	1	4.92e-42	Beta cells	SSR4
VLDLR	7.97e-46	0.894085	0.891	0.467	1.35e-41	Beta cells	VLDLR
GNAS	8.55e-46	1.30976	1	0.996	1.45e-41	Beta cells	GNAS
FGF12	1.74e-45	1.09575	0.766	0.338	2.94e-41	Beta cells	FGF12
SGCD	2.82e-45	0.814035	0.677	0.202	4.77e-41	Beta cells	SGCD
GRIA4	3.62e-45	0.842109	0.521	0.108	6.12e-41	Beta cells	GRIA4
PLCXD3	5.15e-45	0.813604	0.714	0.219	8.72e-41	Beta cells	PLCXD3
LPPR5	1.51e-44	0.864457	0.802	0.295	2.55e-40	Beta cells	LPPR5
INS	3.03e-44	1.15187	1	1	5.12e-40	Beta cells	INS
VAC14	4.59e-44	1.03235	0.724	0.27	7.77e-40	Beta cells	VAC14
PAX6	6.84e-44	0.960958	0.917	0.503	1.16e-39	Beta cells	PAX6
HOPX	1.59e-43	0.451523	0.354	0.041	2.7e-39	Beta cells	HOPX
GJA1	2.69e-43	1.00789	0.286	0.023	4.55e-39	Beta cells	GJA1
TSPAN7	8.67e-43	0.989432	0.964	0.739	1.47e-38	Beta cells	TSPAN7
DIXDC1	1.9e-42	0.992992	0.651	0.209	3.21e-38	Beta cells	DIXDC1
LINC00617	2.9e-42	0.825926	0.646	0.196	4.91e-38	Beta cells	LINC00617
MSS51	3.11e-42	0.395462	0.292	0.025	5.27e-38	Beta cells	MSS51
ZDHHC14	6.17e-42	0.687741	0.698	0.221	1.04e-37	Beta cells	ZDHHC14
CHRNB4	7.2e-42	0.405204	0.344	0.04	1.22e-37	Beta cells	CHRNB4
AQP3	9.11e-42	1.09976	0.365	0.052	1.54e-37	Beta cells	AQP3
SUSD4	3.91e-41	0.577159	0.547	0.129	6.61e-37	Beta cells	SUSD4
EDARADD	6.59e-41	0.682247	0.521	0.122	1.12e-36	Beta cells	EDARADD
RTN1	1.06e-40	1.18686	0.922	0.704	1.8e-36	Beta cells	RTN1
TNFRSF21	1.36e-40	1.0341	0.885	0.596	2.3e-36	Beta cells	TNFRSF21
SCG3	1.57e-39	0.859052	0.979	0.86	2.65e-35	Beta cells	SCG3
PDX1	2.02e-39	0.852009	0.932	0.664	3.42e-35	Beta cells	PDX1
IGSF1	2.8e-39	0.681702	0.469	0.102	4.75e-35	Beta cells	IGSF1
ARHGAP6	4.12e-39	0.703782	0.693	0.232	6.98e-35	Beta cells	ARHGAP6
TTC39C	9.22e-39	0.788354	0.635	0.213	1.56e-34	Beta cells	TTC39C
BMP4	9.29e-39	0.721361	0.391	0.063	1.57e-34	Beta cells	BMP4
PCSK2	2.36e-38	1.13956	0.943	0.669	4e-34	Beta cells	PCSK2
RAD21	1.32e-37	0.950853	0.969	0.837	2.23e-33	Beta cells	RAD21
DAB1	1.96e-37	0.619453	0.448	0.096	3.32e-33	Beta cells	DAB1
HS3ST5	2.14e-37	0.794773	0.427	0.086	3.63e-33	Beta cells	HS3ST5
SLC7A2	4.94e-37	0.963616	0.938	0.781	8.36e-33	Beta cells	SLC7A2
GIP	5.58e-37	1.30612	0.328	0.045	9.45e-33	Beta cells	GIP
PTGER2	9.18e-37	0.550545	0.505	0.12	1.55e-32	Beta cells	PTGER2
TMEM64	9.38e-37	0.750754	0.62	0.22	1.59e-32	Beta cells	TMEM64
KIF5C	1.26e-36	0.910172	0.927	0.678	2.13e-32	Beta cells	KIF5C
TSPAN51	1.91e-36	0.836115	0.917	0.678	3.23e-32	Beta cells	TSPAN5
STMN21	2.09e-36	0.953858	0.984	0.824	3.54e-32	Beta cells	STMN2
SLC25A5	2.65e-36	0.792329	1	0.994	4.49e-32	Beta cells	SLC25A5
PLD3	3.56e-36	0.707556	1	0.984	6.03e-32	Beta cells	PLD3
TMEM178B	9.09e-36	0.58161	0.474	0.113	1.54e-31	Beta cells	TMEM178B
FRMPD4	1.22e-35	0.407896	0.344	0.052	2.06e-31	Beta cells	FRMPD4
GCK	2.44e-35	0.865318	0.766	0.367	4.13e-31	Beta cells	GCK
DGCR6	3.39e-35	0.598624	0.573	0.18	5.73e-31	Beta cells	DGCR6
PDZD2	4.45e-35	0.453656	0.411	0.083	7.53e-31	Beta cells	PDZD2
LBH	5.97e-35	1.2351	0.724	0.367	1.01e-30	Beta cells	LBH
ARHGEF3	1.07e-34	0.637172	0.661	0.238	1.81e-30	Beta cells	ARHGEF3
SGMS2	2.07e-34	0.560322	0.427	0.092	3.5e-30	Beta cells	SGMS2
NEBL	3.19e-34	0.658051	0.484	0.124	5.4e-30	Beta cells	NEBL
RBFOX3	3.2e-34	0.39291	0.292	0.036	5.41e-30	Beta cells	RBFOX3
CLU	3.24e-34	0.680392	0.964	0.664	5.48e-30	Beta cells	CLU
BTBD17	7.11e-34	0.920493	0.953	0.628	1.2e-29	Beta cells	BTBD17
ABAT	9.77e-34	0.576883	0.536	0.158	1.65e-29	Beta cells	ABAT
LOXL4	1.01e-33	0.825655	0.271	0.031	1.71e-29	Beta cells	LOXL4
G6PC2	1.7e-33	0.593896	0.276	0.032	2.88e-29	Beta cells	G6PC2
ONECUT2	2.43e-33	0.987846	0.87	0.566	4.11e-29	Beta cells	ONECUT2
RAPGEF51	3.24e-33	0.667078	0.62	0.209	5.49e-29	Beta cells	RAPGEF5
XBP1	8.38e-33	0.598082	0.995	0.942	1.42e-28	Beta cells	XBP1
LSAMP	8.4e-33	0.82261	0.635	0.234	1.42e-28	Beta cells	LSAMP
LINC00511	1.34e-32	0.589781	0.469	0.125	2.28e-28	Beta cells	LINC00511
PPIB	1.47e-32	0.609718	1	1	2.49e-28	Beta cells	PPIB
CDH18	6.12e-32	0.539446	0.604	0.178	1.04e-27	Beta cells	CDH18
GAS2L3	6.43e-32	0.728715	0.542	0.172	1.09e-27	Beta cells	GAS2L3
HS6ST1	1.22e-31	0.603162	0.583	0.196	2.06e-27	Beta cells	HS6ST1
PPM1H	1.32e-31	0.481826	0.432	0.103	2.24e-27	Beta cells	PPM1H
LINC01018	2.12e-31	0.572145	0.479	0.134	3.59e-27	Beta cells	LINC01018
RP11-136K7.21	2.21e-31	0.593203	0.62	0.216	3.73e-27	Beta cells	RP11-136K7.2
TMEM132B	2.45e-31	0.617112	0.51	0.15	4.14e-27	Beta cells	TMEM132B
SEC11C	3.36e-31	0.605062	1	0.922	5.69e-27	Beta cells	SEC11C
TSC22D3	7.06e-31	1.10932	0.76	0.447	1.19e-26	Beta cells	TSC22D3
NR3C1	7.15e-31	0.931898	0.818	0.496	1.21e-26	Beta cells	NR3C1
DST	7.68e-31	0.759619	0.896	0.685	1.3e-26	Beta cells	DST
SVIP	1.01e-30	1.22684	0.927	0.829	1.7e-26	Beta cells	SVIP
PKM	1.06e-30	0.594799	1	0.984	1.79e-26	Beta cells	PKM
KIAA1324	1.28e-30	0.735805	0.844	0.538	2.16e-26	Beta cells	KIAA1324
CTHRC1	1.46e-30	1.04225	0.693	0.34	2.48e-26	Beta cells	CTHRC1
PRUNE2	1.51e-30	0.595423	0.609	0.211	2.56e-26	Beta cells	PRUNE2
TSHZ1	1.55e-30	0.650179	0.76	0.365	2.63e-26	Beta cells	TSHZ1
MAPK13	1.56e-30	0.49152	0.438	0.109	2.64e-26	Beta cells	MAPK13
NKX6-11	1.81e-30	0.785867	0.953	0.656	3.06e-26	Beta cells	NKX6-1
PIPOX	1.89e-30	0.667489	0.62	0.229	3.2e-26	Beta cells	PIPOX
MAL2	2.08e-30	0.945502	0.927	0.736	3.52e-26	Beta cells	MAL2
TGFB2	2.94e-30	0.574552	0.526	0.153	4.97e-26	Beta cells	TGFB2
SNX18	6.62e-30	0.488486	0.495	0.143	1.12e-25	Beta cells	SNX18
TMPRSS6	8.38e-30	0.496833	0.411	0.099	1.42e-25	Beta cells	TMPRSS6
PLCL2	1.26e-29	0.486168	0.484	0.138	2.14e-25	Beta cells	PLCL2
ADAMTSL1	1.56e-29	0.444192	0.464	0.124	2.64e-25	Beta cells	ADAMTSL1
ARRDC4	6.6e-29	0.663891	0.594	0.222	1.12e-24	Beta cells	ARRDC4
ABCG2	6.74e-29	0.574059	0.641	0.242	1.14e-24	Beta cells	ABCG2
CD302	8.36e-29	0.478189	0.516	0.156	1.42e-24	Beta cells	CD302
INPP1	1.02e-28	0.826872	0.766	0.44	1.73e-24	Beta cells	INPP1
CD59	1.72e-28	0.607645	0.99	0.918	2.91e-24	Beta cells	CD59
CLTB	1.88e-28	0.648792	0.906	0.742	3.18e-24	Beta cells	CLTB
CSRNP3	2.26e-28	0.572788	0.672	0.267	3.82e-24	Beta cells	CSRNP3
LRP4	3.56e-28	0.351488	0.25	0.033	6.02e-24	Beta cells	LRP4
RP11-125B21.2	4.29e-28	0.430139	0.417	0.104	7.26e-24	Beta cells	RP11-125B21.2
FOXO1	6.84e-28	0.488429	0.63	0.238	1.16e-23	Beta cells	FOXO1
MARCKS	1.37e-27	0.634351	0.99	0.963	2.31e-23	Beta cells	MARCKS
VEGFA	1.51e-27	0.680406	0.943	0.694	2.55e-23	Beta cells	VEGFA
CASC10	1.61e-27	0.501599	0.589	0.215	2.72e-23	Beta cells	CASC10
PAPSS2	1.86e-27	0.626171	0.656	0.261	3.14e-23	Beta cells	PAPSS2
RPL37A	2.13e-27	0.336928	1	1	3.61e-23	Beta cells	RPL37A
LILRB3	3.27e-27	0.406559	0.359	0.081	5.53e-23	Beta cells	LILRB3
CHRNA5	4.18e-27	0.498741	0.427	0.117	7.07e-23	Beta cells	CHRNA5
KCNMA1	4.36e-27	0.857175	0.87	0.601	7.37e-23	Beta cells	KCNMA1
NEFM	4.48e-27	2.43297	0.672	0.345	7.58e-23	Beta cells	NEFM
Z83851.1	4.6e-27	0.520076	0.536	0.191	7.78e-23	Beta cells	Z83851.1
AIF1	6.71e-27	0.915973	0.854	0.615	1.14e-22	Beta cells	AIF1
FGD4	7.21e-27	0.697829	0.859	0.591	1.22e-22	Beta cells	FGD4
SSX2IP	9.52e-27	0.562077	0.693	0.305	1.61e-22	Beta cells	SSX2IP
GRIA3	1.04e-26	0.484142	0.63	0.231	1.75e-22	Beta cells	GRIA3
RPL3	1.32e-26	0.36869	1	1	2.23e-22	Beta cells	RPL3
RBMX2	1.39e-26	0.747311	0.849	0.635	2.36e-22	Beta cells	RBMX2
PDZK1	1.53e-26	0.517816	0.453	0.136	2.59e-22	Beta cells	PDZK1
IGF1R	2.23e-26	0.719437	0.818	0.575	3.78e-22	Beta cells	IGF1R
HEPACAM2	2.48e-26	0.713522	0.974	0.822	4.2e-22	Beta cells	HEPACAM2
ABLIM1	3.02e-26	0.587271	0.479	0.155	5.11e-22	Beta cells	ABLIM1
HMGCLL1	4.03e-26	0.367031	0.359	0.083	6.82e-22	Beta cells	HMGCLL1
TESC	4.39e-26	0.466049	0.49	0.155	7.44e-22	Beta cells	TESC
PPP1R1A	5.84e-26	0.667024	0.995	0.887	9.89e-22	Beta cells	PPP1R1A
PRPS1	6.72e-26	0.547625	0.599	0.242	1.14e-21	Beta cells	PRPS1
VKORC1	8.31e-26	0.540318	0.995	0.918	1.41e-21	Beta cells	VKORC1
NTM	1.02e-25	0.476069	0.292	0.056	1.72e-21	Beta cells	NTM
CACNA2D11	1.26e-25	0.653512	0.958	0.75	2.14e-21	Beta cells	CACNA2D1
RHOD	3.76e-25	0.365629	0.406	0.109	6.36e-21	Beta cells	RHOD
TBX3	3.89e-25	0.361149	0.25	0.039	6.58e-21	Beta cells	TBX3
SDK1	5.59e-25	0.420353	0.396	0.108	9.46e-21	Beta cells	SDK1
SEZ6L2	8.76e-25	0.538094	0.974	0.872	1.48e-20	Beta cells	SEZ6L2
TMEM125	9.3e-25	0.536131	0.635	0.27	1.57e-20	Beta cells	TMEM125
EPOR	9.34e-25	0.52025	0.583	0.229	1.58e-20	Beta cells	EPOR
GRK5	1.73e-24	0.456208	0.432	0.132	2.92e-20	Beta cells	GRK5
SH3KBP1	1.77e-24	0.819727	0.667	0.343	3e-20	Beta cells	SH3KBP1
COL27A1	3.38e-24	0.46796	0.656	0.276	5.72e-20	Beta cells	COL27A1
ASIC2	3.56e-24	0.375902	0.438	0.128	6.03e-20	Beta cells	ASIC2
ALG2	3.76e-24	0.641855	0.885	0.696	6.36e-20	Beta cells	ALG2
C4orf48	5.22e-24	0.468929	1	0.999	8.83e-20	Beta cells	C4orf48
PTPRM	9.74e-24	0.434128	0.51	0.177	1.65e-19	Beta cells	PTPRM
TMEM108	1.2e-23	0.343968	0.339	0.082	2.02e-19	Beta cells	TMEM108
CAMK2N1	1.94e-23	0.640957	0.964	0.868	3.29e-19	Beta cells	CAMK2N1
SNHG18	2.12e-23	0.521054	0.557	0.213	3.59e-19	Beta cells	SNHG18
MCC	2.4e-23	0.521875	0.594	0.25	4.07e-19	Beta cells	MCC
CAPN2	2.56e-23	0.696128	0.844	0.563	4.33e-19	Beta cells	CAPN2
MPP6	2.56e-23	0.511029	0.51	0.189	4.34e-19	Beta cells	MPP6
DNAJB9	3.4e-23	0.697589	0.948	0.76	5.76e-19	Beta cells	DNAJB9
PLAGL1	3.41e-23	1.02042	0.708	0.44	5.77e-19	Beta cells	PLAGL1
TMOD1	3.49e-23	0.923116	0.516	0.199	5.91e-19	Beta cells	TMOD1
TENM2	3.77e-23	0.503706	0.464	0.152	6.38e-19	Beta cells	TENM2
KIAA2022	4.2e-23	0.37559	0.276	0.055	7.12e-19	Beta cells	KIAA2022
WNK3	4.25e-23	0.632935	0.604	0.266	7.2e-19	Beta cells	WNK3
RP11-137H2.6	6.25e-23	0.353634	0.422	0.127	1.06e-18	Beta cells	RP11-137H2.6
LOXL2	7.68e-23	0.415837	0.271	0.054	1.3e-18	Beta cells	LOXL2
SCN9A	7.83e-23	0.522037	0.604	0.253	1.33e-18	Beta cells	SCN9A
ARL4D	9.03e-23	0.58638	0.474	0.173	1.53e-18	Beta cells	ARL4D
FBXO17	1.48e-22	0.474489	0.542	0.21	2.5e-18	Beta cells	FBXO17
SDF2L1	1.5e-22	0.599986	0.995	0.906	2.54e-18	Beta cells	SDF2L1
RHBDD2	1.51e-22	0.486776	0.979	0.896	2.56e-18	Beta cells	RHBDD2
SEC61B1	2e-22	0.475423	1	0.998	3.39e-18	Beta cells	SEC61B
GALNT18	2.25e-22	0.328998	0.271	0.054	3.81e-18	Beta cells	GALNT18
PGRMC1	2.49e-22	0.525279	0.974	0.931	4.21e-18	Beta cells	PGRMC1
SSR1	3.36e-22	0.556212	0.974	0.88	5.68e-18	Beta cells	SSR1
FAM105A1	3.62e-22	0.692864	0.844	0.596	6.13e-18	Beta cells	FAM105A
ATP5E	3.65e-22	0.399469	1	1	6.18e-18	Beta cells	ATP5E
RP11-284N8.3	4.19e-22	0.347883	0.312	0.074	7.1e-18	Beta cells	RP11-284N8.3
EGFL7	5.78e-22	1.16555	0.781	0.546	9.79e-18	Beta cells	EGFL7
PDE3B	6.65e-22	0.471596	0.651	0.3	1.12e-17	Beta cells	PDE3B
CCDC109B	7.07e-22	0.390618	0.286	0.064	1.2e-17	Beta cells	CCDC109B
SPEG	7.16e-22	0.402741	0.365	0.101	1.21e-17	Beta cells	SPEG
SLC16A11	7.23e-22	0.280908	0.271	0.054	1.22e-17	Beta cells	SLC16A11
TMEM200A	7.69e-22	0.518756	0.724	0.383	1.3e-17	Beta cells	TMEM200A
FABP3	9.67e-22	0.717041	0.385	0.117	1.64e-17	Beta cells	FABP3
BRINP1	1.47e-21	0.375753	0.328	0.083	2.49e-17	Beta cells	BRINP1
P4HB	1.48e-21	0.44538	1	0.994	2.51e-17	Beta cells	P4HB
EPHX1	1.49e-21	0.621149	0.984	0.91	2.52e-17	Beta cells	EPHX1
ABCG1	1.62e-21	0.343968	0.302	0.071	2.75e-17	Beta cells	ABCG1
AHR	1.83e-21	0.692649	0.698	0.394	3.09e-17	Beta cells	AHR
PLCE1	2.87e-21	0.711616	0.682	0.356	4.85e-17	Beta cells	PLCE1
MANF	2.97e-21	0.601207	0.99	0.963	5.03e-17	Beta cells	MANF
TUSC3	3.89e-21	0.482735	0.995	0.915	6.59e-17	Beta cells	TUSC3
BEX1	5.14e-21	0.473273	1	0.98	8.7e-17	Beta cells	BEX1
REXO2	5.14e-21	0.624571	0.922	0.845	8.7e-17	Beta cells	REXO2
BAALC1	5.19e-21	0.674639	0.958	0.809	8.78e-17	Beta cells	BAALC
PLEKHM2	7.48e-21	0.456141	0.521	0.213	1.27e-16	Beta cells	PLEKHM2
TDRKH	8.36e-21	0.329938	0.385	0.115	1.42e-16	Beta cells	TDRKH
GNG4	1.19e-20	0.615853	0.849	0.669	2.01e-16	Beta cells	GNG4
PLXDC2	1.63e-20	0.372789	0.391	0.12	2.75e-16	Beta cells	PLXDC2
SLC37A4	1.7e-20	0.413917	0.594	0.254	2.88e-16	Beta cells	SLC37A4
AACS	1.97e-20	0.558272	0.823	0.617	3.34e-16	Beta cells	AACS
SPOPL	2e-20	0.426978	0.573	0.246	3.38e-16	Beta cells	SPOPL
LCLAT1	2.54e-20	0.386537	0.552	0.222	4.3e-16	Beta cells	LCLAT1
SMC2	3.58e-20	0.976831	0.885	0.69	6.07e-16	Beta cells	SMC2
DAAM1	3.73e-20	0.586305	0.948	0.801	6.32e-16	Beta cells	DAAM1
SMYD3	3.86e-20	0.582088	0.583	0.284	6.54e-16	Beta cells	SMYD3
ANKH	3.98e-20	0.497127	0.609	0.273	6.73e-16	Beta cells	ANKH
APLP1	4.2e-20	0.531075	0.953	0.766	7.11e-16	Beta cells	APLP1
EMC10	5.25e-20	0.466689	0.99	0.883	8.89e-16	Beta cells	EMC10
LPPR1	6.56e-20	0.5459	0.427	0.156	1.11e-15	Beta cells	LPPR1
ANGPT2	6.79e-20	0.942555	0.661	0.399	1.15e-15	Beta cells	ANGPT2
HM13	1.01e-19	0.524489	0.979	0.919	1.71e-15	Beta cells	HM13
TMED6	1.06e-19	0.377104	0.464	0.171	1.8e-15	Beta cells	TMED6
DPEP1	1.06e-19	0.6233	0.833	0.637	1.8e-15	Beta cells	DPEP1
ACVR1B1	1.07e-19	0.526096	0.625	0.309	1.82e-15	Beta cells	ACVR1B
KCNJ8	1.15e-19	0.442707	0.333	0.097	1.94e-15	Beta cells	KCNJ8
TM7SF2	1.79e-19	0.516532	0.964	0.848	3.04e-15	Beta cells	TM7SF2
PTPN3	1.82e-19	0.337211	0.302	0.079	3.07e-15	Beta cells	PTPN3
CADM3	1.82e-19	0.465614	0.615	0.284	3.08e-15	Beta cells	CADM3
GALR2	1.82e-19	0.360951	0.37	0.114	3.09e-15	Beta cells	GALR2
GPRIN3	2.14e-19	0.497097	0.677	0.346	3.63e-15	Beta cells	GPRIN3
MAP7D2	2.47e-19	0.437883	0.318	0.086	4.17e-15	Beta cells	MAP7D2
PXDC1	3.27e-19	0.272996	0.276	0.065	5.54e-15	Beta cells	PXDC1
CPXM1	3.64e-19	0.463759	0.469	0.181	6.16e-15	Beta cells	CPXM1
GPX7	3.67e-19	0.516462	0.641	0.322	6.22e-15	Beta cells	GPX7
SLC43A2	4e-19	0.568961	0.76	0.518	6.78e-15	Beta cells	SLC43A2
IL6R	4.42e-19	0.451149	0.536	0.232	7.48e-15	Beta cells	IL6R
SLC38A4	5e-19	0.484618	0.526	0.22	8.47e-15	Beta cells	SLC38A4
SEMA3A	5.46e-19	0.47084	0.448	0.169	9.25e-15	Beta cells	SEMA3A
NME3	7.86e-19	0.493543	0.964	0.83	1.33e-14	Beta cells	NME3
SLC25A20	9.08e-19	0.418632	0.521	0.22	1.54e-14	Beta cells	SLC25A20
RAI2	1.16e-18	0.339685	0.354	0.109	1.96e-14	Beta cells	RAI2
MYO3A	1.21e-18	0.470091	0.641	0.316	2.05e-14	Beta cells	MYO3A
GPR180	1.29e-18	0.508439	0.62	0.302	2.19e-14	Beta cells	GPR180
PRMT2	1.31e-18	0.469753	0.948	0.805	2.21e-14	Beta cells	PRMT2
MTUS2	1.46e-18	0.344498	0.354	0.11	2.47e-14	Beta cells	MTUS2
TRPS1	1.53e-18	0.486064	0.589	0.271	2.6e-14	Beta cells	TRPS1
PNMA2	1.93e-18	0.456446	0.505	0.218	3.26e-14	Beta cells	PNMA2
APOC3	1.96e-18	0.555639	0.932	0.753	3.32e-14	Beta cells	APOC3
RAB15	2.36e-18	0.447918	0.521	0.221	3.99e-14	Beta cells	RAB15
AEBP1	2.47e-18	0.430128	0.464	0.181	4.18e-14	Beta cells	AEBP1
GOLM1	2.62e-18	0.584272	0.859	0.696	4.44e-14	Beta cells	GOLM1
SPATC1L	2.76e-18	0.453316	0.911	0.763	4.67e-14	Beta cells	SPATC1L
NDFIP1	3.51e-18	0.463076	0.958	0.871	5.94e-14	Beta cells	NDFIP1
PLAGL2	3.95e-18	0.418487	0.542	0.24	6.69e-14	Beta cells	PLAGL2
MAP1B1	4.39e-18	0.481854	0.995	0.901	7.42e-14	Beta cells	MAP1B
ARHGEF9	4.62e-18	0.449396	0.635	0.32	7.83e-14	Beta cells	ARHGEF9
SLC4A8	4.63e-18	0.442533	0.516	0.227	7.83e-14	Beta cells	SLC4A8
CALY	4.82e-18	0.478481	0.474	0.189	8.16e-14	Beta cells	CALY
MT-ND2	4.92e-18	0.348899	1	1	8.33e-14	Beta cells	MT-ND2
KCNA3	4.99e-18	0.303272	0.266	0.065	8.45e-14	Beta cells	KCNA3
PRR15	5.13e-18	0.375221	0.349	0.107	8.68e-14	Beta cells	PRR15
KCNK161	5.29e-18	0.504039	0.953	0.797	8.95e-14	Beta cells	KCNK16
TSPAN1	6.59e-18	0.724463	0.828	0.654	1.11e-13	Beta cells	TSPAN1
TMEM37	6.67e-18	0.524047	0.88	0.673	1.13e-13	Beta cells	TMEM37
CDK6	8.19e-18	0.653566	0.385	0.138	1.39e-13	Beta cells	CDK6
SPINT2	9.05e-18	0.414972	1	0.993	1.53e-13	Beta cells	SPINT2
CIDEB	9.95e-18	0.452042	0.302	0.087	1.68e-13	Beta cells	CIDEB
RPL7A	1.13e-17	0.30874	1	1	1.92e-13	Beta cells	RPL7A
HSD17B8	1.18e-17	0.299923	0.411	0.144	2.01e-13	Beta cells	HSD17B8
FXYD6	1.21e-17	0.705435	0.776	0.634	2.04e-13	Beta cells	FXYD6
RET	1.25e-17	0.51871	0.484	0.202	2.11e-13	Beta cells	RET
ANXA7	1.26e-17	0.466648	0.917	0.804	2.13e-13	Beta cells	ANXA7
VIL1	1.4e-17	0.439558	0.969	0.88	2.37e-13	Beta cells	VIL1
SMARCA21	1.52e-17	0.497579	0.896	0.73	2.57e-13	Beta cells	SMARCA2
PTMS	1.6e-17	0.437281	1	0.988	2.7e-13	Beta cells	PTMS
NAA20	1.71e-17	0.600319	0.88	0.73	2.89e-13	Beta cells	NAA20
ABHD15	1.72e-17	0.394587	0.495	0.201	2.92e-13	Beta cells	ABHD15
SAMD3	2e-17	0.3778	0.417	0.154	3.39e-13	Beta cells	SAMD3
ELAVL2	2.34e-17	0.642809	0.708	0.457	3.97e-13	Beta cells	ELAVL2
ELAVL3	2.51e-17	0.362932	0.297	0.082	4.25e-13	Beta cells	ELAVL3
TMED3	3.23e-17	0.53065	0.932	0.794	5.47e-13	Beta cells	TMED3
PYCR1	3.27e-17	0.494348	0.688	0.393	5.54e-13	Beta cells	PYCR1
LPGAT1	3.34e-17	0.458514	0.719	0.418	5.65e-13	Beta cells	LPGAT1
WIPI1	3.43e-17	0.550246	0.807	0.606	5.81e-13	Beta cells	WIPI1
MED27	3.67e-17	0.394137	0.5	0.216	6.22e-13	Beta cells	MED27
ARF51	3.96e-17	0.412088	1	0.971	6.71e-13	Beta cells	ARF5
KIF12	4.12e-17	0.48885	0.781	0.535	6.98e-13	Beta cells	KIF12
AGT	4.17e-17	0.493802	0.469	0.19	7.05e-13	Beta cells	AGT
NMRK1	4.26e-17	0.424764	0.479	0.201	7.21e-13	Beta cells	NMRK1
EI24	5.45e-17	0.404777	0.964	0.864	9.23e-13	Beta cells	EI24
MIF1	5.57e-17	0.295831	1	1	9.44e-13	Beta cells	MIF
MSN	6.4e-17	0.448163	0.51	0.227	1.08e-12	Beta cells	MSN
ADRBK2	6.61e-17	0.380349	0.438	0.174	1.12e-12	Beta cells	ADRBK2
JHDM1D-AS1	6.94e-17	0.30071	0.339	0.107	1.17e-12	Beta cells	JHDM1D-AS1
C8orf82	7.3e-17	0.378249	0.536	0.24	1.24e-12	Beta cells	C8orf82
SLC39A5	9.33e-17	0.536867	0.542	0.257	1.58e-12	Beta cells	SLC39A5
CADM1	9.44e-17	0.424606	0.771	0.556	1.6e-12	Beta cells	CADM1
FARP2	9.57e-17	0.365243	0.542	0.244	1.62e-12	Beta cells	FARP2
PLXNC1	1.15e-16	0.520216	0.776	0.542	1.95e-12	Beta cells	PLXNC1
GOLT1A	1.26e-16	0.405505	0.542	0.245	2.13e-12	Beta cells	GOLT1A
C22orf42	1.4e-16	0.533627	0.599	0.312	2.38e-12	Beta cells	C22orf42
ERP29	1.42e-16	0.386116	1	0.982	2.41e-12	Beta cells	ERP29
PARVB	1.51e-16	0.650318	0.635	0.376	2.55e-12	Beta cells	PARVB
EPAS1	1.69e-16	0.319735	0.297	0.087	2.86e-12	Beta cells	EPAS1
C1GALT1	1.76e-16	0.377497	0.573	0.271	2.97e-12	Beta cells	C1GALT1
FKBP2	1.76e-16	0.343329	0.995	0.993	2.98e-12	Beta cells	FKBP2
CHPF	1.78e-16	0.508817	0.823	0.665	3.01e-12	Beta cells	CHPF
PTDSS1	1.84e-16	0.349381	0.474	0.197	3.12e-12	Beta cells	PTDSS1
ANKS4B	1.85e-16	0.375172	0.547	0.247	3.14e-12	Beta cells	ANKS4B
CALCOCO2	3.03e-16	0.48092	0.891	0.73	5.13e-12	Beta cells	CALCOCO2
PKD2	3.32e-16	0.494833	0.656	0.399	5.62e-12	Beta cells	PKD2
MTMR7	3.62e-16	0.351836	0.417	0.162	6.12e-12	Beta cells	MTMR7
NEDD4L	4.02e-16	0.476405	0.531	0.256	6.8e-12	Beta cells	NEDD4L
SIRPA	4.7e-16	0.267526	0.297	0.086	7.96e-12	Beta cells	SIRPA
SLC46A1	4.72e-16	0.377779	0.542	0.258	7.99e-12	Beta cells	SLC46A1
FAM20C	5.62e-16	0.313765	0.422	0.164	9.51e-12	Beta cells	FAM20C
MT-ND1	6.09e-16	0.333492	1	1	1.03e-11	Beta cells	MT-ND1
TBCC	6.11e-16	0.51376	0.839	0.677	1.03e-11	Beta cells	TBCC
CYB5R1	6.13e-16	0.518498	0.786	0.593	1.04e-11	Beta cells	CYB5R1
ARL4C	6.41e-16	0.337818	0.38	0.136	1.09e-11	Beta cells	ARL4C
DIP2C	7.62e-16	0.388742	0.573	0.286	1.29e-11	Beta cells	DIP2C
RPS6KL1	7.91e-16	0.377007	0.411	0.161	1.34e-11	Beta cells	RPS6KL1
PRR15L	8.1e-16	0.384957	0.562	0.27	1.37e-11	Beta cells	PRR15L
TLE1	8.8e-16	0.360637	0.359	0.129	1.49e-11	Beta cells	TLE1
CADPS	8.95e-16	0.537239	0.833	0.661	1.51e-11	Beta cells	CADPS
SVOP	9.48e-16	0.325171	0.38	0.139	1.6e-11	Beta cells	SVOP
GPD2	9.48e-16	0.353724	0.49	0.214	1.6e-11	Beta cells	GPD2
RABAC1	1.11e-15	0.37889	1	0.981	1.88e-11	Beta cells	RABAC1
RP11-304L19.5	1.23e-15	0.514695	0.859	0.732	2.08e-11	Beta cells	RP11-304L19.5
EEF1B2	1.27e-15	0.350933	1	0.994	2.15e-11	Beta cells	EEF1B2
TPST1	1.44e-15	0.357842	0.495	0.217	2.43e-11	Beta cells	TPST1
B3GNT8	1.63e-15	0.342541	0.359	0.129	2.77e-11	Beta cells	B3GNT8
SLC25A14	1.82e-15	0.37867	0.542	0.257	3.07e-11	Beta cells	SLC25A14
FKBP1A	1.93e-15	0.34886	0.995	0.979	3.27e-11	Beta cells	FKBP1A
SLC35B1	1.96e-15	0.42969	0.885	0.752	3.32e-11	Beta cells	SLC35B1
LDLRAD3	1.98e-15	0.325085	0.385	0.143	3.36e-11	Beta cells	LDLRAD3
REEP3	2.1e-15	0.404192	0.932	0.812	3.55e-11	Beta cells	REEP3
CELF4	2.15e-15	0.494574	0.911	0.717	3.63e-11	Beta cells	CELF4
RXRA	2.35e-15	0.402181	0.495	0.231	3.97e-11	Beta cells	RXRA
ATG16L2	2.52e-15	0.383911	0.474	0.21	4.26e-11	Beta cells	ATG16L2
TMEM179B	2.66e-15	0.463966	0.839	0.726	4.5e-11	Beta cells	TMEM179B
SELT	2.9e-15	0.396204	0.984	0.916	4.9e-11	Beta cells	SELT
FTCD	2.91e-15	0.433744	0.557	0.279	4.92e-11	Beta cells	FTCD
CNIH2	3.08e-15	0.443559	0.969	0.733	5.21e-11	Beta cells	CNIH2
VTN	3.28e-15	0.426791	0.484	0.208	5.56e-11	Beta cells	VTN
SERINC2	3.42e-15	0.465469	0.917	0.779	5.79e-11	Beta cells	SERINC2
OLFM2	3.65e-15	0.355647	0.583	0.282	6.18e-11	Beta cells	OLFM2
FJX1	4.12e-15	0.289376	0.302	0.096	6.97e-11	Beta cells	FJX1
MLLT111	4.17e-15	0.599579	0.932	0.804	7.07e-11	Beta cells	MLLT11
PIK3IP1	4.22e-15	0.273912	0.286	0.087	7.15e-11	Beta cells	PIK3IP1
RP11-788H18.1	5.33e-15	1.0256	0.609	0.406	9.02e-11	Beta cells	RP11-788H18.1
VPS37A	5.48e-15	0.446501	0.688	0.429	9.28e-11	Beta cells	VPS37A
PHTF2	5.85e-15	0.33401	0.396	0.155	9.91e-11	Beta cells	PHTF2
TMEM55A	6.4e-15	0.327431	0.589	0.289	1.08e-10	Beta cells	TMEM55A
MXRA7	6.84e-15	0.455803	0.724	0.499	1.16e-10	Beta cells	MXRA7
PRKCQ-AS1	7.11e-15	0.324097	0.411	0.165	1.2e-10	Beta cells	PRKCQ-AS1
EEF1A2	7.6e-15	0.35869	0.344	0.124	1.29e-10	Beta cells	EEF1A2
NPDC1	8.35e-15	0.394133	0.964	0.865	1.41e-10	Beta cells	NPDC1
SH3GL2	9.07e-15	0.279042	0.286	0.088	1.54e-10	Beta cells	SH3GL2
CPT1A	9.67e-15	0.309181	0.427	0.176	1.64e-10	Beta cells	CPT1A
RSBN1L-AS1	9.72e-15	0.294415	0.49	0.215	1.64e-10	Beta cells	RSBN1L-AS1
SRD5A1	9.86e-15	0.489753	0.719	0.508	1.67e-10	Beta cells	SRD5A1
TMBIM6	9.95e-15	0.269018	1	0.995	1.68e-10	Beta cells	TMBIM6
DAD1	1e-14	0.329722	1	0.993	1.7e-10	Beta cells	DAD1
FTL	1.03e-14	0.37094	1	1	1.75e-10	Beta cells	FTL
TPD52	1.07e-14	0.440818	0.974	0.902	1.81e-10	Beta cells	TPD52
TMED2	1.13e-14	0.381806	0.995	0.952	1.92e-10	Beta cells	TMED2
SSR2	1.19e-14	0.412306	1	0.981	2.01e-10	Beta cells	SSR2
KHK	1.22e-14	0.494899	0.724	0.47	2.07e-10	Beta cells	KHK
SNORA76	1.24e-14	0.554071	0.932	0.836	2.1e-10	Beta cells	SNORA76
PBX3	1.27e-14	0.375301	0.495	0.225	2.15e-10	Beta cells	PBX3
COX5A	1.31e-14	0.371281	1	1	2.22e-10	Beta cells	COX5A
DUSP23	1.37e-14	0.510002	0.547	0.283	2.31e-10	Beta cells	DUSP23
PLP2	1.39e-14	0.545494	0.771	0.593	2.35e-10	Beta cells	PLP2
MAFG	1.46e-14	0.36498	0.557	0.278	2.46e-10	Beta cells	MAFG
DCX1	1.46e-14	0.556246	0.818	0.654	2.47e-10	Beta cells	DCX
DSP	1.46e-14	0.3447	0.984	0.953	2.47e-10	Beta cells	DSP
2023-09-11	1.47e-14	0.550295	0.76	0.618	2.49e-10	Beta cells	2023-09-11
ZC3H3	1.55e-14	0.316281	0.339	0.123	2.62e-10	Beta cells	ZC3H3
LINC00643	1.61e-14	0.60028	0.755	0.535	2.73e-10	Beta cells	LINC00643
HPS1	1.75e-14	0.530718	0.526	0.268	2.96e-10	Beta cells	HPS1
SKIDA1	1.76e-14	0.270317	0.323	0.11	2.98e-10	Beta cells	SKIDA1
TMEM132A	1.77e-14	0.42967	0.885	0.755	2.99e-10	Beta cells	TMEM132A
RP11-563K23.1	1.79e-14	0.254414	0.286	0.089	3.04e-10	Beta cells	RP11-563K23.1
GLS	1.91e-14	0.459132	0.734	0.5	3.23e-10	Beta cells	GLS
CANX	1.93e-14	0.369901	0.99	0.98	3.26e-10	Beta cells	CANX
CLDN7	2.29e-14	0.440145	0.802	0.606	3.88e-10	Beta cells	CLDN7
DLL3	2.49e-14	0.352717	0.448	0.2	4.22e-10	Beta cells	DLL3
CD200	2.66e-14	0.436104	0.839	0.657	4.5e-10	Beta cells	CD200
TSPAN2	3.06e-14	0.472081	0.823	0.707	5.18e-10	Beta cells	TSPAN2
ROBO1	3.07e-14	0.375582	0.458	0.212	5.19e-10	Beta cells	ROBO1
NT5DC2	3.16e-14	0.478774	0.677	0.417	5.35e-10	Beta cells	NT5DC2
MT-CO3	3.23e-14	0.305798	1	1	5.46e-10	Beta cells	MT-CO3
SNCA	3.31e-14	0.40944	0.599	0.327	5.61e-10	Beta cells	SNCA
PDXDC1	3.35e-14	0.407458	0.938	0.845	5.66e-10	Beta cells	PDXDC1
CXCL121	3.46e-14	0.601548	0.781	0.576	5.86e-10	Beta cells	CXCL12
RYBP	3.55e-14	0.396986	0.922	0.77	6.02e-10	Beta cells	RYBP
DMTN	3.62e-14	0.325732	0.38	0.151	6.12e-10	Beta cells	DMTN
CERCAM	4.2e-14	0.301499	0.385	0.151	7.11e-10	Beta cells	CERCAM
PRUNE	4.49e-14	0.250925	0.26	0.078	7.61e-10	Beta cells	PRUNE
SNX29	4.87e-14	0.317292	0.391	0.161	8.25e-10	Beta cells	SNX29
SALL1	4.94e-14	0.285231	0.318	0.11	8.36e-10	Beta cells	SALL1
SNX7	5.22e-14	0.457805	0.708	0.49	8.84e-10	Beta cells	SNX7
MAPRE2	5.34e-14	0.322687	0.62	0.318	9.04e-10	Beta cells	MAPRE2
LRRC24	5.89e-14	0.344984	0.589	0.299	9.96e-10	Beta cells	LRRC24
C1orf210	6.34e-14	0.442096	0.672	0.416	1.07e-09	Beta cells	C1orf210
TBCA	6.6e-14	0.348173	1	1	1.12e-09	Beta cells	TBCA
TMEM190	7.02e-14	0.452875	0.755	0.529	1.19e-09	Beta cells	TMEM190
HIST1H2AC	7.93e-14	0.561187	0.792	0.653	1.34e-09	Beta cells	HIST1H2AC
TMED10	8.17e-14	0.38233	0.99	0.933	1.38e-09	Beta cells	TMED10
PRSS12	8.88e-14	0.352384	0.385	0.158	1.5e-09	Beta cells	PRSS12
ARL6IP5	1.01e-13	0.356983	0.974	0.919	1.71e-09	Beta cells	ARL6IP5
ETS2	1.1e-13	0.349854	0.51	0.24	1.87e-09	Beta cells	ETS2
NUCB2	1.11e-13	0.486385	0.974	0.853	1.89e-09	Beta cells	NUCB2
LDOC1	1.25e-13	0.446917	0.865	0.704	2.12e-09	Beta cells	LDOC1
FHL1	1.25e-13	0.301133	0.339	0.125	2.12e-09	Beta cells	FHL1
KCTD16	1.33e-13	0.375736	0.349	0.133	2.25e-09	Beta cells	KCTD16
GPBAR1	1.41e-13	0.534869	0.755	0.555	2.39e-09	Beta cells	GPBAR1
PCDH10	1.46e-13	0.299061	0.292	0.098	2.47e-09	Beta cells	PCDH10
RAP1GAP	1.6e-13	0.30554	0.531	0.25	2.7e-09	Beta cells	RAP1GAP
YIPF2	1.64e-13	0.358906	0.542	0.273	2.77e-09	Beta cells	YIPF2
GPC6	1.74e-13	0.440308	0.771	0.57	2.94e-09	Beta cells	GPC6
NDUFA12	1.77e-13	0.33617	0.984	0.915	3e-09	Beta cells	NDUFA12
YIF1A	1.95e-13	0.410244	0.964	0.885	3.3e-09	Beta cells	YIF1A
ACLY	2.22e-13	0.440911	0.948	0.817	3.75e-09	Beta cells	ACLY
SAYSD1	2.34e-13	0.352649	0.573	0.3	3.96e-09	Beta cells	SAYSD1
TXNDC161	2.62e-13	0.31695	0.495	0.235	4.44e-09	Beta cells	TXNDC16
ETFDH	2.74e-13	0.354353	0.568	0.293	4.64e-09	Beta cells	ETFDH
TUBB2B1	2.85e-13	0.50464	0.964	0.88	4.83e-09	Beta cells	TUBB2B
AATF	2.89e-13	0.354816	0.594	0.324	4.89e-09	Beta cells	AATF
STC2	2.94e-13	0.305759	0.302	0.107	4.97e-09	Beta cells	STC2
STX1A	3.09e-13	0.362165	0.911	0.74	5.23e-09	Beta cells	STX1A
RP11-660L16.2	3.27e-13	0.410938	0.458	0.221	5.53e-09	Beta cells	RP11-660L16.2
SURF2	3.38e-13	0.367368	0.792	0.589	5.72e-09	Beta cells	SURF2
BSG	3.58e-13	0.304156	1	0.998	6.06e-09	Beta cells	BSG
TIMP1	4.1e-13	0.448364	0.786	0.599	6.94e-09	Beta cells	TIMP1
SPOCK2	4.13e-13	0.339142	0.453	0.204	6.99e-09	Beta cells	SPOCK2
SMIM5	4.49e-13	0.652425	0.698	0.525	7.6e-09	Beta cells	SMIM5
CHMP4B	4.66e-13	0.396619	0.911	0.813	7.88e-09	Beta cells	CHMP4B
CLN8	4.68e-13	0.397741	0.568	0.315	7.91e-09	Beta cells	CLN8
AC093673.5	4.86e-13	0.345111	0.479	0.226	8.22e-09	Beta cells	AC093673.5
ENHO	5.13e-13	0.28464	0.359	0.14	8.69e-09	Beta cells	ENHO
GDAP1L1	5.17e-13	0.289486	0.365	0.144	8.75e-09	Beta cells	GDAP1L1
C20orf112	5.25e-13	0.324566	0.573	0.295	8.89e-09	Beta cells	C20orf112
BSCL2	5.5e-13	0.28677	0.26	0.084	9.32e-09	Beta cells	BSCL2
DOCK5	5.82e-13	0.261901	0.266	0.085	9.85e-09	Beta cells	DOCK5
TIPRL	5.85e-13	0.359596	0.719	0.483	9.9e-09	Beta cells	TIPRL
RRAGD	6.29e-13	0.316541	0.646	0.353	1.06e-08	Beta cells	RRAGD
ATRNL1	7.12e-13	0.252936	0.349	0.135	1.2e-08	Beta cells	ATRNL1
ST8SIA3	7.14e-13	0.362165	0.547	0.291	1.21e-08	Beta cells	ST8SIA3
FAM63A	7.52e-13	0.29147	0.417	0.183	1.27e-08	Beta cells	FAM63A
POLD4	7.56e-13	0.33954	0.521	0.26	1.28e-08	Beta cells	POLD4
TLDC1	7.59e-13	0.299216	0.474	0.224	1.28e-08	Beta cells	TLDC1
RGAG4	8.1e-13	0.272412	0.526	0.254	1.37e-08	Beta cells	RGAG4
SAMD5	8.61e-13	0.511859	0.521	0.284	1.46e-08	Beta cells	SAMD5
HIST3H2A	9.89e-13	0.26402	0.318	0.118	1.67e-08	Beta cells	HIST3H2A
MFHAS1	1.09e-12	0.320719	0.484	0.236	1.84e-08	Beta cells	MFHAS1
SCD	1.1e-12	0.411756	0.99	0.898	1.87e-08	Beta cells	SCD
HIST1H2BD	1.13e-12	0.483428	0.776	0.605	1.91e-08	Beta cells	HIST1H2BD
AGPAT5	1.19e-12	0.355653	0.573	0.314	2.01e-08	Beta cells	AGPAT5
AP3B1	1.41e-12	0.854397	0.573	0.38	2.38e-08	Beta cells	AP3B1
SNX9	1.51e-12	0.377608	0.708	0.473	2.56e-08	Beta cells	SNX9
TMEM208	1.66e-12	0.35762	0.964	0.849	2.81e-08	Beta cells	TMEM208
ZADH2	1.67e-12	0.307617	0.521	0.265	2.82e-08	Beta cells	ZADH2
SLC19A1	1.7e-12	0.265349	0.323	0.122	2.88e-08	Beta cells	SLC19A1
CACNA1D	1.7e-12	0.305021	0.479	0.227	2.89e-08	Beta cells	CACNA1D
SNHG8	1.89e-12	0.417113	0.964	0.927	3.2e-08	Beta cells	SNHG8
RP11-25K19.1	2.11e-12	0.35366	0.495	0.254	3.57e-08	Beta cells	RP11-25K19.1
SCAND11	2.24e-12	0.26233	1	0.984	3.78e-08	Beta cells	SCAND1
RP5-1085F17.3	2.25e-12	0.332739	0.411	0.189	3.8e-08	Beta cells	RP5-1085F17.3
CYP2U1	2.32e-12	0.266673	0.375	0.154	3.93e-08	Beta cells	CYP2U1
ACVR1	2.32e-12	0.259718	0.349	0.139	3.94e-08	Beta cells	ACVR1
MYH10	2.61e-12	0.421356	0.906	0.809	4.42e-08	Beta cells	MYH10
MEGF9	2.72e-12	0.285771	0.443	0.205	4.6e-08	Beta cells	MEGF9
TTC8	2.81e-12	0.268617	0.479	0.231	4.75e-08	Beta cells	TTC8
OS9	2.95e-12	0.33617	0.969	0.911	4.99e-08	Beta cells	OS9
CACNG4	3.02e-12	0.273819	0.297	0.11	5.12e-08	Beta cells	CACNG4
PDIA3	3.09e-12	0.305858	1	0.985	5.23e-08	Beta cells	PDIA3
DOCK1	3.15e-12	0.277892	0.328	0.129	5.33e-08	Beta cells	DOCK1
SQLE	3.31e-12	0.344523	0.969	0.917	5.6e-08	Beta cells	SQLE
PRRG2	3.39e-12	0.262047	0.396	0.168	5.75e-08	Beta cells	PRRG2
ATP8A1	3.4e-12	0.423477	0.568	0.321	5.75e-08	Beta cells	ATP8A1
SLC16A12	3.41e-12	0.330493	0.448	0.211	5.77e-08	Beta cells	SLC16A12
FAM227A	3.5e-12	0.362562	0.505	0.259	5.93e-08	Beta cells	FAM227A
CHIC2	3.51e-12	0.33935	0.568	0.31	5.94e-08	Beta cells	CHIC2
SELM	3.82e-12	0.953579	0.635	0.472	6.46e-08	Beta cells	SELM
PXK	3.91e-12	0.34047	0.365	0.156	6.62e-08	Beta cells	PXK
C1QTNF4	3.99e-12	0.332833	0.406	0.175	6.75e-08	Beta cells	C1QTNF4
VPS25	4.15e-12	0.340532	0.932	0.829	7.03e-08	Beta cells	VPS25
SCRN1	4.31e-12	0.433467	0.724	0.541	7.3e-08	Beta cells	SCRN1
PRDX4	4.38e-12	0.412511	0.974	0.902	7.42e-08	Beta cells	PRDX4
C1QTNF6	4.44e-12	0.252388	0.354	0.144	7.52e-08	Beta cells	C1QTNF6
GPSM1	4.45e-12	0.265854	0.339	0.136	7.53e-08	Beta cells	GPSM1
CREB3L2	4.47e-12	0.365083	0.573	0.32	7.56e-08	Beta cells	CREB3L2
C1QL11	4.54e-12	0.47381	0.917	0.74	7.69e-08	Beta cells	C1QL1
PDIA4	4.86e-12	0.379963	0.984	0.937	8.23e-08	Beta cells	PDIA4
SEC24D	5.99e-12	0.401426	0.766	0.585	1.01e-07	Beta cells	SEC24D
RP11-355I22.6	6.91e-12	0.309698	0.307	0.119	1.17e-07	Beta cells	RP11-355I22.6
PFKM	7.44e-12	0.28897	0.51	0.258	1.26e-07	Beta cells	PFKM
TUBA4A	7.59e-12	0.409438	0.818	0.66	1.28e-07	Beta cells	TUBA4A
CDH1	8.09e-12	0.430949	0.875	0.733	1.37e-07	Beta cells	CDH1
CALR	8.24e-12	0.334816	1	0.993	1.4e-07	Beta cells	CALR
CYCS	8.89e-12	0.297773	0.99	0.962	1.5e-07	Beta cells	CYCS
DUSP26	1.04e-11	0.297756	0.411	0.186	1.76e-07	Beta cells	DUSP26
BTN2A1	1.07e-11	0.334384	0.552	0.297	1.81e-07	Beta cells	BTN2A1
ARHGAP10	1.1e-11	0.251398	0.26	0.09	1.85e-07	Beta cells	ARHGAP10
FREM2	1.16e-11	0.360166	0.391	0.175	1.96e-07	Beta cells	FREM2
NEUROD11	1.16e-11	0.400391	0.984	0.852	1.96e-07	Beta cells	NEUROD1
AAK1	1.17e-11	0.445934	0.771	0.643	1.98e-07	Beta cells	AAK1
ABCA1	1.22e-11	0.273534	0.292	0.108	2.07e-07	Beta cells	ABCA1
TTC21B	1.28e-11	0.265349	0.328	0.133	2.16e-07	Beta cells	TTC21B
OTUD6B	1.55e-11	0.329316	0.417	0.198	2.62e-07	Beta cells	OTUD6B
CD74	1.6e-11	0.844649	0.667	0.538	2.71e-07	Beta cells	CD74
RAC3	1.69e-11	0.367933	0.833	0.691	2.86e-07	Beta cells	RAC3
WARS	1.74e-11	0.34492	0.469	0.24	2.94e-07	Beta cells	WARS
CD276	1.78e-11	0.324271	0.573	0.319	3.01e-07	Beta cells	CD276
TMEM57	1.79e-11	0.319097	0.578	0.321	3.03e-07	Beta cells	TMEM57
ENSA	1.83e-11	0.339367	0.979	0.885	3.1e-07	Beta cells	ENSA
UNC13B	1.85e-11	0.348186	0.51	0.275	3.13e-07	Beta cells	UNC13B
C2CD4A	1.85e-11	0.435668	0.406	0.189	3.14e-07	Beta cells	C2CD4A
PCYOX1L	1.97e-11	0.277426	0.365	0.158	3.33e-07	Beta cells	PCYOX1L
KCNK171	1.97e-11	0.41399	0.828	0.66	3.34e-07	Beta cells	KCNK17
CCDC88C1	1.99e-11	0.300275	0.531	0.279	3.38e-07	Beta cells	CCDC88C
RP11-611E13.2	2.08e-11	0.277841	0.443	0.213	3.52e-07	Beta cells	RP11-611E13.2
MUL1	2.14e-11	0.283772	0.536	0.282	3.62e-07	Beta cells	MUL1
CRELD1	2.37e-11	0.356133	0.797	0.641	4e-07	Beta cells	CRELD1
SNRPD2	2.38e-11	0.264181	1	0.989	4.03e-07	Beta cells	SNRPD2
AIG1	2.51e-11	0.419363	0.729	0.598	4.24e-07	Beta cells	AIG1
AMACR	2.67e-11	0.291898	0.328	0.137	4.52e-07	Beta cells	AMACR
RP11-279F6.11	2.79e-11	0.395367	0.359	0.159	4.72e-07	Beta cells	RP11-279F6.1
MT1G	2.82e-11	1.55214	0.286	0.109	4.77e-07	Beta cells	MT1G
DNAJB11	2.89e-11	0.407999	0.875	0.832	4.89e-07	Beta cells	DNAJB11
VWA1	2.91e-11	0.28861	0.495	0.252	4.93e-07	Beta cells	VWA1
MT-ATP6	2.96e-11	0.295911	1	1	5.01e-07	Beta cells	MT-ATP6
KIAA0319L	2.98e-11	0.264691	0.458	0.222	5.04e-07	Beta cells	KIAA0319L
C19orf10	3.15e-11	0.366611	0.974	0.928	5.33e-07	Beta cells	C19orf10
FAM189B	3.41e-11	0.30631	0.573	0.321	5.78e-07	Beta cells	FAM189B
CA11	3.66e-11	0.309071	0.531	0.292	6.2e-07	Beta cells	CA11
ALG5	3.75e-11	0.351593	0.828	0.693	6.35e-07	Beta cells	ALG5
YBEY	3.8e-11	0.321143	0.536	0.304	6.44e-07	Beta cells	YBEY
VWA5A	3.89e-11	0.356094	0.406	0.195	6.59e-07	Beta cells	VWA5A
RAB33A	3.98e-11	0.256287	0.349	0.148	6.73e-07	Beta cells	RAB33A
NAV2	3.98e-11	0.338022	0.49	0.255	6.75e-07	Beta cells	NAV2
PKIB	4.09e-11	0.530836	0.75	0.589	6.92e-07	Beta cells	PKIB
TRIM23	4.23e-11	0.297561	0.464	0.237	7.16e-07	Beta cells	TRIM23
KDELR1	4.42e-11	0.296881	0.99	0.95	7.48e-07	Beta cells	KDELR1
NETO2	4.61e-11	0.331569	0.505	0.271	7.8e-07	Beta cells	NETO2
C1orf172	4.71e-11	0.302645	0.495	0.261	7.97e-07	Beta cells	C1orf172
MANEAL	4.8e-11	0.280027	0.536	0.287	8.12e-07	Beta cells	MANEAL
MVK	4.82e-11	0.31886	0.594	0.331	8.16e-07	Beta cells	MVK
LENG8	4.91e-11	0.335129	0.516	0.279	8.31e-07	Beta cells	LENG8
CRYM	4.93e-11	0.368213	0.349	0.152	8.35e-07	Beta cells	CRYM
TESK1	5.08e-11	0.296776	0.542	0.298	8.6e-07	Beta cells	TESK1
TRAPPC12	5.23e-11	0.310306	0.474	0.25	8.86e-07	Beta cells	TRAPPC12
CERS6	5.33e-11	0.39452	0.792	0.628	9.03e-07	Beta cells	CERS6
C19orf12	5.67e-11	0.318606	0.568	0.331	9.6e-07	Beta cells	C19orf12
EPT1	5.68e-11	0.304309	0.578	0.329	9.61e-07	Beta cells	EPT1
GLTPD2	5.78e-11	0.380305	0.682	0.475	9.78e-07	Beta cells	GLTPD2
RPS19BP1	5.79e-11	0.348435	0.922	0.827	9.8e-07	Beta cells	RPS19BP1
SLC50A1	5.86e-11	0.389803	0.703	0.52	9.92e-07	Beta cells	SLC50A1
WASF3	5.93e-11	0.250472	0.458	0.224	1e-06	Beta cells	WASF3
ATP11A	6.58e-11	0.329537	0.458	0.239	1.11e-06	Beta cells	ATP11A
ATG10	6.78e-11	0.309698	0.526	0.292	1.15e-06	Beta cells	ATG10
MYL6B	6.87e-11	0.31247	0.995	0.955	1.16e-06	Beta cells	MYL6B
ST3GAL6	7.1e-11	0.331815	0.453	0.23	1.2e-06	Beta cells	ST3GAL6
TIMP2	8.04e-11	0.397099	0.458	0.238	1.36e-06	Beta cells	TIMP2
ELOVL5	8.27e-11	0.415588	0.812	0.678	1.4e-06	Beta cells	ELOVL5
C1orf122	8.38e-11	0.309052	0.917	0.83	1.42e-06	Beta cells	C1orf122
TMEM65	9.06e-11	0.288378	0.391	0.183	1.53e-06	Beta cells	TMEM65
SF3B5	9.94e-11	0.264857	0.99	0.956	1.68e-06	Beta cells	SF3B5
SMPDL3B	1.02e-10	0.254037	0.359	0.154	1.73e-06	Beta cells	SMPDL3B
CTD-3184A7.4	1.02e-10	0.270423	0.411	0.196	1.73e-06	Beta cells	CTD-3184A7.4
SERP2	1.04e-10	0.327885	0.521	0.282	1.75e-06	Beta cells	SERP2
FNDC3A	1.09e-10	0.431902	0.839	0.749	1.85e-06	Beta cells	FNDC3A
ABHD14B	1.15e-10	0.291082	0.38	0.179	1.95e-06	Beta cells	ABHD14B
SYT7	1.17e-10	0.34917	0.776	0.605	1.97e-06	Beta cells	SYT7
COA3	1.17e-10	0.302312	0.969	0.97	1.98e-06	Beta cells	COA3
HAP1	1.21e-10	0.279802	0.349	0.148	2.05e-06	Beta cells	HAP1
MGST2	1.22e-10	0.51556	0.807	0.716	2.07e-06	Beta cells	MGST2
IFI27L1	1.25e-10	0.269939	0.458	0.231	2.12e-06	Beta cells	IFI27L1
C11orf1	1.26e-10	0.291427	0.51	0.276	2.13e-06	Beta cells	C11orf1
NT5C	1.29e-10	0.254097	0.516	0.274	2.18e-06	Beta cells	NT5C
LRPAP1	1.3e-10	0.385307	0.922	0.872	2.2e-06	Beta cells	LRPAP1
CTPS1	1.36e-10	0.315411	0.557	0.319	2.3e-06	Beta cells	CTPS1
DR1	1.37e-10	0.305148	0.542	0.306	2.32e-06	Beta cells	DR1
HIST2H2BE	1.37e-10	0.359185	0.484	0.254	2.33e-06	Beta cells	HIST2H2BE
TMEM41A	1.41e-10	0.305107	0.516	0.281	2.38e-06	Beta cells	TMEM41A
SLAIN1	1.44e-10	0.285314	0.396	0.189	2.44e-06	Beta cells	SLAIN1
RAP1B	1.5e-10	0.521869	0.906	0.82	2.54e-06	Beta cells	RAP1B
KTI12	1.57e-10	0.323976	0.495	0.268	2.66e-06	Beta cells	KTI12
RP11-410L14.2	1.7e-10	0.251705	0.375	0.172	2.89e-06	Beta cells	RP11-410L14.2
CACNA2D2	1.72e-10	0.290298	0.365	0.168	2.9e-06	Beta cells	CACNA2D2
KIFC3	1.84e-10	0.253868	0.307	0.127	3.11e-06	Beta cells	KIFC3
PPARA	1.94e-10	0.313247	0.526	0.295	3.28e-06	Beta cells	PPARA
DBP	2.04e-10	0.278607	0.484	0.25	3.46e-06	Beta cells	DBP
C6orf48	2.07e-10	0.361785	0.964	0.913	3.5e-06	Beta cells	C6orf48
H2AFZ	2.11e-10	0.478958	1	1	3.57e-06	Beta cells	H2AFZ
MEAF6	2.12e-10	0.326636	0.901	0.832	3.59e-06	Beta cells	MEAF6
GMPPA	2.2e-10	0.307475	0.5	0.276	3.72e-06	Beta cells	GMPPA
LRP11	2.24e-10	0.426208	0.734	0.598	3.79e-06	Beta cells	LRP11
MTDH	2.24e-10	0.356937	0.932	0.897	3.79e-06	Beta cells	MTDH
G0S2	2.5e-10	0.368787	0.344	0.152	4.24e-06	Beta cells	G0S2
GBA2	2.87e-10	0.370033	0.771	0.577	4.85e-06	Beta cells	GBA2
PPIL1	2.94e-10	0.284343	0.589	0.336	4.97e-06	Beta cells	PPIL1
GPR125	2.99e-10	0.316079	0.448	0.234	5.06e-06	Beta cells	GPR125
TENM3	3.06e-10	0.366145	0.688	0.498	5.17e-06	Beta cells	TENM3
C14orf132	3.25e-10	0.329457	0.87	0.747	5.5e-06	Beta cells	C14orf132
IGFBP5	3.66e-10	0.297287	0.948	0.824	6.19e-06	Beta cells	IGFBP5
KDM7A	3.66e-10	0.311603	0.438	0.227	6.2e-06	Beta cells	KDM7A
C1orf53	3.69e-10	0.265273	0.359	0.166	6.25e-06	Beta cells	C1orf53
RP11-792A8.4	3.69e-10	0.291776	0.51	0.276	6.25e-06	Beta cells	RP11-792A8.4
TBCB1	3.83e-10	0.31713	0.995	0.96	6.49e-06	Beta cells	TBCB
ABCC8	4.16e-10	0.350423	0.906	0.732	7.05e-06	Beta cells	ABCC8
HMGCR	4.26e-10	0.352905	0.885	0.741	7.21e-06	Beta cells	HMGCR
GLRX	4.27e-10	0.261361	0.526	0.296	7.23e-06	Beta cells	GLRX
TOMM20	4.69e-10	0.323652	0.943	0.887	7.94e-06	Beta cells	TOMM20
ANKRD13A	4.71e-10	0.327147	0.385	0.191	7.97e-06	Beta cells	ANKRD13A
ANO6	4.89e-10	0.254188	0.438	0.222	8.28e-06	Beta cells	ANO6
SEMA5A	4.93e-10	0.330314	0.271	0.106	8.35e-06	Beta cells	SEMA5A
PRNP	5.25e-10	0.28593	0.562	0.319	8.89e-06	Beta cells	PRNP
TCTA	5.48e-10	0.328171	0.677	0.459	9.28e-06	Beta cells	TCTA
UGGT2	5.5e-10	0.251878	0.453	0.235	9.3e-06	Beta cells	UGGT2
SCARB1	5.5e-10	0.255903	0.318	0.137	9.31e-06	Beta cells	SCARB1
SRP19	5.71e-10	0.39187	0.87	0.808	9.67e-06	Beta cells	SRP19
CERS4	6.53e-10	0.310472	0.615	0.39	1.11e-05	Beta cells	CERS4
KLHL42	6.86e-10	0.350538	0.807	0.688	1.16e-05	Beta cells	KLHL42
FBXL3	7.22e-10	0.260369	0.422	0.214	1.22e-05	Beta cells	FBXL3
C8orf561	7.23e-10	0.261096	0.411	0.201	1.22e-05	Beta cells	C8orf56
SSH2	7.35e-10	0.290026	0.479	0.258	1.24e-05	Beta cells	SSH2
EPB41L4A-AS1	7.73e-10	0.341562	0.729	0.55	1.31e-05	Beta cells	EPB41L4A-AS1
PI4KB	7.86e-10	0.271326	0.521	0.284	1.33e-05	Beta cells	PI4KB
FSTL51	8.54e-10	0.28892	0.547	0.303	1.45e-05	Beta cells	FSTL5
PACSIN3	8.55e-10	0.28952	0.333	0.149	1.45e-05	Beta cells	PACSIN3
SYT11	9.03e-10	0.42085	0.745	0.573	1.53e-05	Beta cells	SYT11
PTK7	9.26e-10	0.268231	0.516	0.287	1.57e-05	Beta cells	PTK7
GS1-251I9.4	9.36e-10	0.345359	0.865	0.779	1.59e-05	Beta cells	GS1-251I9.4
EML2	9.38e-10	0.279846	0.464	0.248	1.59e-05	Beta cells	EML2
HSPA5	9.67e-10	0.3171	1	0.998	1.64e-05	Beta cells	HSPA5
C3orf38	9.82e-10	0.271763	0.406	0.203	1.66e-05	Beta cells	C3orf38
SLC27A5	9.86e-10	0.255552	0.438	0.224	1.67e-05	Beta cells	SLC27A5
OSTC	1.01e-09	0.307086	0.984	0.977	1.71e-05	Beta cells	OSTC
ASAP1	1.1e-09	0.358806	0.75	0.581	1.86e-05	Beta cells	ASAP1
EPCAM	1.14e-09	0.304292	0.99	0.985	1.93e-05	Beta cells	EPCAM
BLVRA	1.19e-09	0.348804	0.547	0.328	2.02e-05	Beta cells	BLVRA
EBP	1.22e-09	0.350081	0.839	0.69	2.07e-05	Beta cells	EBP
GFM1	1.27e-09	0.256934	0.583	0.337	2.15e-05	Beta cells	GFM1
CD320	1.27e-09	0.356906	0.833	0.768	2.15e-05	Beta cells	CD320
AP1B1	1.47e-09	0.295646	0.552	0.322	2.49e-05	Beta cells	AP1B1
CYB5R31	1.58e-09	0.300301	0.953	0.874	2.67e-05	Beta cells	CYB5R3
SIRT2	1.59e-09	0.28189	0.583	0.348	2.7e-05	Beta cells	SIRT2
MET	1.7e-09	0.27427	0.458	0.241	2.88e-05	Beta cells	MET
RCHY1	1.7e-09	0.26551	0.51	0.286	2.89e-05	Beta cells	RCHY1
NDUFB8.1	1.83e-09	0.297872	0.948	0.86	3.09e-05	Beta cells	NDUFB8.1
YIF1B	1.92e-09	0.302125	0.557	0.343	3.24e-05	Beta cells	YIF1B
FNBP1	1.97e-09	0.256548	0.49	0.268	3.34e-05	Beta cells	FNBP1
TMEM242	2.05e-09	0.322901	0.708	0.511	3.46e-05	Beta cells	TMEM242
LYSMD3	2.11e-09	0.268145	0.396	0.2	3.58e-05	Beta cells	LYSMD3
PRPF4	2.12e-09	0.263513	0.484	0.264	3.59e-05	Beta cells	PRPF4
CRMP1	2.2e-09	0.373678	0.729	0.6	3.73e-05	Beta cells	CRMP1
ATP2A31	2.27e-09	0.328076	0.927	0.757	3.84e-05	Beta cells	ATP2A3
GORASP2	2.36e-09	0.339303	0.776	0.638	3.99e-05	Beta cells	GORASP2
PSEN2	2.39e-09	0.252989	0.354	0.168	4.05e-05	Beta cells	PSEN2
MRPL49	2.4e-09	0.255326	0.562	0.332	4.07e-05	Beta cells	MRPL49
OCIAD1	2.46e-09	0.276016	0.969	0.93	4.17e-05	Beta cells	OCIAD1
RUFY3	2.47e-09	0.302364	0.776	0.617	4.18e-05	Beta cells	RUFY3
TBC1D4	2.48e-09	0.311497	0.469	0.259	4.19e-05	Beta cells	TBC1D4
ASCL21	2.51e-09	0.448186	0.771	0.649	4.25e-05	Beta cells	ASCL2
XRCC6BP1	2.63e-09	0.280814	0.354	0.172	4.46e-05	Beta cells	XRCC6BP1
PARM1	2.79e-09	0.307506	0.385	0.191	4.73e-05	Beta cells	PARM1
CKB	2.81e-09	0.288188	0.979	0.915	4.76e-05	Beta cells	CKB
COTL11	2.93e-09	0.293815	0.995	0.936	4.96e-05	Beta cells	COTL1
FDPS	3.11e-09	0.347771	0.974	0.933	5.27e-05	Beta cells	FDPS
MGRN1	3.13e-09	0.315155	0.542	0.334	5.3e-05	Beta cells	MGRN1
CCS	3.15e-09	0.330866	0.792	0.674	5.32e-05	Beta cells	CCS
G6PC3	3.26e-09	0.324097	0.807	0.728	5.52e-05	Beta cells	G6PC3
ZBTB38	3.27e-09	0.28394	0.557	0.33	5.54e-05	Beta cells	ZBTB38
MMGT1	3.3e-09	0.278846	0.401	0.206	5.59e-05	Beta cells	MMGT1
NRXN1	3.5e-09	0.280027	0.672	0.455	5.93e-05	Beta cells	NRXN1
ATP6V0B	3.54e-09	0.258161	0.995	0.983	6e-05	Beta cells	ATP6V0B
SPRYD4	3.84e-09	0.26126	0.464	0.251	6.49e-05	Beta cells	SPRYD4
SLC37A1	3.85e-09	0.269523	0.375	0.191	6.52e-05	Beta cells	SLC37A1
CLASP2	3.92e-09	0.281028	0.411	0.215	6.64e-05	Beta cells	CLASP2
DDX19A	4.23e-09	0.255918	0.526	0.307	7.16e-05	Beta cells	DDX19A
TMEM59	4.25e-09	0.269761	1	0.99	7.19e-05	Beta cells	TMEM59
CRTC1	4.29e-09	0.253745	0.49	0.267	7.27e-05	Beta cells	CRTC1
SCAPER	4.96e-09	0.273964	0.589	0.356	8.4e-05	Beta cells	SCAPER
TMOD2	5.16e-09	0.280126	0.516	0.293	8.73e-05	Beta cells	TMOD2
NOL4	5.16e-09	0.385314	0.677	0.523	8.74e-05	Beta cells	NOL4
SSH1	5.4e-09	0.251705	0.365	0.181	9.13e-05	Beta cells	SSH1
MAN2A1	5.45e-09	0.397651	0.672	0.501	9.22e-05	Beta cells	MAN2A1
C20orf27	5.45e-09	0.364685	0.594	0.383	9.22e-05	Beta cells	C20orf27
SSR3	5.51e-09	0.329547	0.953	0.881	9.33e-05	Beta cells	SSR3
CTSZ	5.68e-09	0.402252	0.62	0.428	9.62e-05	Beta cells	CTSZ
ELOVL1	5.69e-09	0.279395	0.526	0.307	9.63e-05	Beta cells	ELOVL1
C14orf1	5.99e-09	0.284622	0.943	0.861	0.000101391	Beta cells	C14orf1
UBA5	6.12e-09	0.287884	0.474	0.267	0.000103522	Beta cells	UBA5
DLST	6.27e-09	0.284986	0.521	0.306	0.000106074	Beta cells	DLST
TUBB2A	6.42e-09	0.400722	0.755	0.614	0.000108752	Beta cells	TUBB2A
GGH	6.59e-09	0.405831	0.682	0.547	0.00011163	Beta cells	GGH
TIMM17A	6.73e-09	0.343691	0.786	0.705	0.000113938	Beta cells	TIMM17A
TOX1	6.92e-09	0.291757	0.479	0.265	0.000117187	Beta cells	TOX
SCN3B	7.56e-09	0.272009	0.396	0.205	0.000127891	Beta cells	SCN3B
PLCXD2	7.61e-09	0.291082	0.594	0.395	0.000128769	Beta cells	PLCXD2
SLC30A1	7.61e-09	0.299879	0.49	0.285	0.000128781	Beta cells	SLC30A1
UBXN6	7.94e-09	0.252456	0.547	0.325	0.000134462	Beta cells	UBXN6
KIAA1715	8.58e-09	0.26263	0.568	0.346	0.000145226	Beta cells	KIAA1715
B3GAT3	8.89e-09	0.352333	0.745	0.639	0.000150442	Beta cells	B3GAT3
AKT1	9.05e-09	0.303153	0.661	0.474	0.000153246	Beta cells	AKT1
A1CF1	9.39e-09	0.337373	0.885	0.775	0.000159005	Beta cells	A1CF
HIF1AN	1e-08	0.288586	0.464	0.264	0.000169813	Beta cells	HIF1AN
BCL9	1.11e-08	0.253638	0.354	0.176	0.000187075	Beta cells	BCL9
AGFG1	1.12e-08	0.314237	0.667	0.51	0.000190368	Beta cells	AGFG1
SYT1	1.16e-08	0.287299	0.359	0.181	0.000196714	Beta cells	SYT1
DEGS1	1.16e-08	0.256573	0.557	0.331	0.000197154	Beta cells	DEGS1
RRAGA	1.21e-08	0.302675	0.818	0.695	0.000204124	Beta cells	RRAGA
ARF1	1.23e-08	0.259159	0.984	0.958	0.00020811	Beta cells	ARF1
DCTD	1.26e-08	0.282674	0.51	0.301	0.000213426	Beta cells	DCTD
ASRGL1	1.28e-08	0.268479	0.542	0.329	0.000217162	Beta cells	ASRGL1
OCIAD21	1.29e-08	0.336636	0.969	0.886	0.000217812	Beta cells	OCIAD2
TMEM138	1.32e-08	0.25942	0.49	0.285	0.000223053	Beta cells	TMEM138
FAM46A	1.33e-08	0.388286	0.729	0.564	0.000225556	Beta cells	FAM46A
MBNL1	1.36e-08	0.261963	0.521	0.313	0.000229439	Beta cells	MBNL1
SLC35B3	1.36e-08	0.254788	0.49	0.283	0.000230855	Beta cells	SLC35B3
LRRC42	1.38e-08	0.256204	0.885	0.827	0.000232985	Beta cells	LRRC42
TMEM259	1.49e-08	0.270403	0.552	0.335	0.000252175	Beta cells	TMEM259
PDK4	1.5e-08	0.479616	0.708	0.585	0.000254683	Beta cells	PDK4
SLC39A13	1.51e-08	0.26991	0.458	0.262	0.000255795	Beta cells	SLC39A13
DNAJC3	1.56e-08	0.315916	0.823	0.732	0.000263321	Beta cells	DNAJC3
ATP6AP2	1.89e-08	0.342071	0.922	0.829	0.000320253	Beta cells	ATP6AP2
CBFB	1.9e-08	0.302133	0.615	0.413	0.000321452	Beta cells	CBFB
HECTD4	1.93e-08	0.337732	0.703	0.55	0.000326096	Beta cells	HECTD4
TSPYL2	2.17e-08	0.32085	0.49	0.29	0.000367388	Beta cells	TSPYL2
WDR45B	2.19e-08	0.292997	0.865	0.844	0.000369983	Beta cells	WDR45B
SLC40A1	2.19e-08	0.334878	0.411	0.217	0.0003706	Beta cells	SLC40A1
HYOU1	2.24e-08	0.304164	0.828	0.738	0.000378755	Beta cells	HYOU1
TMEM8A	2.34e-08	0.26195	0.484	0.277	0.000396121	Beta cells	TMEM8A
SORT1	2.48e-08	0.26233	0.51	0.307	0.000419172	Beta cells	SORT1
DNPH1	2.58e-08	0.327975	0.88	0.803	0.000436463	Beta cells	DNPH1
ZNF791	2.7e-08	0.271548	0.484	0.283	0.000456661	Beta cells	ZNF791
TSC22D1	2.77e-08	0.436933	0.943	0.925	0.000469081	Beta cells	TSC22D1
SIGMAR1	3.3e-08	0.306906	0.682	0.527	0.000558356	Beta cells	SIGMAR1
YIPF3	3.31e-08	0.261032	0.969	0.912	0.000560828	Beta cells	YIPF3
TLK2	3.34e-08	0.250848	0.568	0.35	0.000565642	Beta cells	TLK2
MSMO1	3.46e-08	0.33426	0.849	0.751	0.000585876	Beta cells	MSMO1
ZBED1	3.72e-08	0.263929	0.51	0.311	0.000629033	Beta cells	ZBED1
ASCL1	3.77e-08	0.356318	0.354	0.179	0.00063736	Beta cells	ASCL1
YKT6	3.78e-08	0.266521	0.552	0.343	0.000639436	Beta cells	YKT6
LPCAT1	4.08e-08	0.252856	0.505	0.3	0.000689797	Beta cells	LPCAT1
C12orf57	4.66e-08	0.277614	0.995	0.943	0.000788539	Beta cells	C12orf57
C8orf47	4.66e-08	0.30663	0.557	0.358	0.000789224	Beta cells	C8orf47
TPGS1	4.67e-08	0.289111	0.896	0.816	0.000791272	Beta cells	TPGS1
CLCN4	4.77e-08	0.268631	0.438	0.25	0.000807606	Beta cells	CLCN4
MRPS17.1	4.82e-08	0.272049	0.458	0.267	0.000815609	Beta cells	MRPS17.1
PAFAH1B3	5.09e-08	0.339508	0.938	0.86	0.000861966	Beta cells	PAFAH1B3
NT5DC1	5.17e-08	0.252168	0.547	0.333	0.000875404	Beta cells	NT5DC1
EDEM2	5.24e-08	0.258072	0.542	0.328	0.000887229	Beta cells	EDEM2
TOP11	5.61e-08	0.305293	0.927	0.858	0.000949504	Beta cells	TOP1
ANKRD651	5.78e-08	0.273421	0.516	0.305	0.000979221	Beta cells	ANKRD65
PJA1	5.8e-08	0.253668	0.385	0.209	0.000981567	Beta cells	PJA1
TRAK1	6.33e-08	0.264307	0.661	0.488	0.00107178	Beta cells	TRAK1
FSD1	6.8e-08	0.268452	0.51	0.311	0.00115033	Beta cells	FSD1
FUBP3	7.05e-08	0.304523	0.578	0.402	0.00119345	Beta cells	FUBP3
PDE4DIP	8.01e-08	0.337371	0.693	0.529	0.00135542	Beta cells	PDE4DIP
IMMP1L	8.93e-08	0.257098	0.854	0.755	0.00151091	Beta cells	IMMP1L
CCDC28B	8.94e-08	0.251018	0.932	0.82	0.0015139	Beta cells	CCDC28B
ADCY1	9.08e-08	0.323982	0.766	0.658	0.00153714	Beta cells	ADCY1
STMN3	1.02e-07	0.250578	0.526	0.326	0.0017266	Beta cells	STMN3
SGCB	1.05e-07	0.26581	0.771	0.611	0.00177183	Beta cells	SGCB
NDFIP2	1.1e-07	0.324793	0.656	0.504	0.00185817	Beta cells	NDFIP2
TRIQK	1.1e-07	0.294755	0.583	0.404	0.00186545	Beta cells	TRIQK
ITPA	1.14e-07	0.263036	0.547	0.343	0.00193723	Beta cells	ITPA
SLC39A7	1.15e-07	0.291492	0.818	0.751	0.00195502	Beta cells	SLC39A7
ZNF721	1.2e-07	0.290768	0.557	0.378	0.00202717	Beta cells	ZNF721
C6orf89	1.21e-07	0.271773	0.474	0.288	0.00204681	Beta cells	C6orf89
SYNE4	1.29e-07	0.257742	0.432	0.249	0.00219097	Beta cells	SYNE4
NRIP1	1.3e-07	0.351905	0.745	0.654	0.0021941	Beta cells	NRIP1
MTSS1	1.3e-07	0.317261	0.708	0.582	0.00219908	Beta cells	MTSS1
COX20	1.36e-07	0.281125	0.896	0.79	0.00229758	Beta cells	COX20
IMPA2	1.44e-07	0.300801	0.635	0.459	0.00243593	Beta cells	IMPA2
C12orf76	1.53e-07	0.288345	0.781	0.671	0.00258862	Beta cells	C12orf76
ZSCAN16-AS1	1.56e-07	0.273495	0.844	0.753	0.00264326	Beta cells	ZSCAN16-AS1
A1BG	1.65e-07	0.273175	0.802	0.669	0.00278858	Beta cells	A1BG
YIPF6	1.71e-07	0.25087	0.922	0.825	0.00288702	Beta cells	YIPF6
C3orf14	1.74e-07	0.275075	0.797	0.685	0.00295094	Beta cells	C3orf14
SNHG9	1.79e-07	0.29091	0.87	0.757	0.00302438	Beta cells	SNHG9
ESYT1	1.79e-07	0.314301	0.708	0.548	0.00302951	Beta cells	ESYT1
PDLIM4	1.8e-07	0.287406	0.62	0.448	0.00304635	Beta cells	PDLIM4
PREB	1.85e-07	0.268882	0.646	0.449	0.00312878	Beta cells	PREB
MAN1B1	1.92e-07	0.281778	0.469	0.284	0.00325697	Beta cells	MAN1B1
TMED5	1.93e-07	0.298378	0.745	0.583	0.00326245	Beta cells	TMED5
MRPS30	2.02e-07	0.259998	0.526	0.334	0.00342097	Beta cells	MRPS30
SEMA6A	2.04e-07	0.259586	0.495	0.303	0.00345421	Beta cells	SEMA6A
DHCR7	2.29e-07	0.32414	0.76	0.624	0.00388351	Beta cells	DHCR7
SLC2A6	2.34e-07	0.266669	0.427	0.25	0.00395785	Beta cells	SLC2A6
UBR4	2.43e-07	0.281174	0.698	0.528	0.00411499	Beta cells	UBR4
PRAF2	2.46e-07	0.288596	0.74	0.625	0.00415564	Beta cells	PRAF2
MED25	2.5e-07	0.261542	0.661	0.483	0.00423449	Beta cells	MED25
UCHL1	2.92e-07	0.263546	0.964	0.911	0.00493524	Beta cells	UCHL1
SRPRB	3.06e-07	0.260508	0.859	0.768	0.00517653	Beta cells	SRPRB
B3GALT1	3.31e-07	0.27521	0.359	0.193	0.00560481	Beta cells	B3GALT1
UBE2QL11	3.49e-07	0.328233	0.792	0.673	0.00590708	Beta cells	UBE2QL1
ARF4	3.76e-07	0.278341	0.844	0.774	0.00636988	Beta cells	ARF4
MVD	3.85e-07	0.28677	0.818	0.633	0.0065114	Beta cells	MVD
NIPSNAP3A	3.97e-07	0.254556	0.604	0.419	0.00671748	Beta cells	NIPSNAP3A
NECAP1	3.97e-07	0.268719	0.672	0.511	0.00671914	Beta cells	NECAP1
SEC61A1	4.38e-07	0.261113	0.865	0.79	0.00741366	Beta cells	SEC61A1
SLC2A1	4.39e-07	0.287535	0.547	0.369	0.00742626	Beta cells	SLC2A1
SFRP1	4.63e-07	0.27163	0.365	0.199	0.00783671	Beta cells	SFRP1
ORMDL1	5.06e-07	0.268936	0.792	0.76	0.00856457	Beta cells	ORMDL1
RALA	5.17e-07	0.278377	0.781	0.653	0.00875943	Beta cells	RALA
EVA1B	5.49e-07	0.274831	0.651	0.51	0.00928664	Beta cells	EVA1B
MSRB1	5.58e-07	0.312273	0.854	0.787	0.00944856	Beta cells	MSRB1
TMX2	5.75e-07	0.261428	0.776	0.67	0.00972885	Beta cells	TMX2
CCDC1081	6.74e-07	0.27374	0.844	0.732	0.0114138	Beta cells	CCDC108
TSEN34	6.87e-07	0.253085	0.766	0.645	0.0116268	Beta cells	TSEN34
MT1X	7.22e-07	1.71408	0.703	0.64	0.0122237	Beta cells	MT1X
TSNAX	7.35e-07	0.260086	0.646	0.493	0.0124463	Beta cells	TSNAX
ICA1	8.08e-07	0.266988	0.781	0.681	0.0136739	Beta cells	ICA1
STXBP1	8.17e-07	0.285897	0.75	0.601	0.0138302	Beta cells	STXBP1
TLE4	8.94e-07	0.927895	0.578	0.484	0.015137	Beta cells	TLE4
MAGT1	9.63e-07	0.251083	0.745	0.628	0.0162936	Beta cells	MAGT1
OBSL1	1.02e-06	0.274608	0.557	0.396	0.017256	Beta cells	OBSL1
CLDN3	1.02e-06	0.289729	0.906	0.805	0.0173021	Beta cells	CLDN3
ZNF580	1.05e-06	0.273819	0.807	0.724	0.0177013	Beta cells	ZNF580
S100A6	1.08e-06	0.349396	0.865	0.826	0.0183454	Beta cells	S100A6
SRPR	1.13e-06	0.25885	0.734	0.618	0.0191976	Beta cells	SRPR
GLRX3	1.14e-06	0.313542	0.729	0.668	0.0192592	Beta cells	GLRX3
LAMP1	1.14e-06	0.281958	0.875	0.852	0.0192941	Beta cells	LAMP1
ATP2B1	1.19e-06	0.255049	0.979	0.942	0.0202238	Beta cells	ATP2B1
ACP2	1.26e-06	0.25879	0.688	0.543	0.0213714	Beta cells	ACP2
C11orf49	1.27e-06	0.2689	0.719	0.593	0.0214454	Beta cells	C11orf49
CAMLG	1.28e-06	0.29089	0.818	0.784	0.0215936	Beta cells	CAMLG
PFN2	1.28e-06	0.301757	0.911	0.885	0.0217299	Beta cells	PFN2
DKK3	1.51e-06	0.30495	0.609	0.444	0.0255523	Beta cells	DKK3
TMTC4	1.52e-06	0.260231	0.589	0.421	0.0256645	Beta cells	TMTC4
PLIN3	1.53e-06	0.363716	0.63	0.486	0.0258964	Beta cells	PLIN3
ATP9A	1.57e-06	0.288756	0.677	0.57	0.0266293	Beta cells	ATP9A
SLC25A1	1.64e-06	0.298738	0.823	0.776	0.0277096	Beta cells	SLC25A1
GCN1L1	1.86e-06	0.260432	0.479	0.312	0.0314815	Beta cells	GCN1L1
BCAP31	1.95e-06	0.275621	0.979	0.932	0.0330563	Beta cells	BCAP31
LPHN2	2.23e-06	0.259874	0.385	0.231	0.0377005	Beta cells	LPHN2
MAPRE1	2.27e-06	0.27115	0.88	0.821	0.0384378	Beta cells	MAPRE1
PROM1	2.28e-06	0.367794	0.427	0.272	0.0385756	Beta cells	PROM1
PLIN2	2.47e-06	0.310787	0.682	0.537	0.0418386	Beta cells	PLIN2
NDN	2.64e-06	0.30193	0.891	0.841	0.0446183	Beta cells	NDN
CD82	2.64e-06	0.312426	0.417	0.261	0.0446553	Beta cells	CD82
SIL1	2.86e-06	0.27317	0.714	0.578	0.0484929	Beta cells	SIL1
NUDT4	3.87e-06	0.418592	0.729	0.697	0.065501	Beta cells	NUDT4
PCBP41	3.97e-06	0.260694	0.724	0.627	0.06716	Beta cells	PCBP4
JAKMIP2	3.99e-06	0.295209	0.589	0.445	0.067541	Beta cells	JAKMIP2
MTFR1L	5.46e-06	0.277276	0.635	0.493	0.092424	Beta cells	MTFR1L
SESTD1	5.5e-06	0.289075	0.703	0.618	0.0931377	Beta cells	SESTD1
MCUR1	5.58e-06	0.253067	0.599	0.44	0.0944766	Beta cells	MCUR1
BRI3BP	5.59e-06	0.264748	0.609	0.463	0.0946561	Beta cells	BRI3BP
COMT	6.34e-06	0.304958	0.677	0.574	0.10737	Beta cells	COMT
NME1-NME2	7.8e-06	0.265118	0.734	0.63	0.132073	Beta cells	NME1-NME2
PPP1R14A	7.9e-06	0.439907	0.385	0.238	0.133732	Beta cells	PPP1R14A
QPRT	7.97e-06	0.264316	0.927	0.898	0.134885	Beta cells	QPRT
CISD2	8.13e-06	0.254946	0.917	0.859	0.13754	Beta cells	CISD2
CBLN2	8.18e-06	0.289533	0.349	0.202	0.138471	Beta cells	CBLN2
INSIG1	8.89e-06	0.293572	0.729	0.667	0.150484	Beta cells	INSIG1
SH3YL1	9.25e-06	0.315376	0.599	0.487	0.156516	Beta cells	SH3YL1
CRELD2	1.04e-05	0.267271	0.839	0.769	0.175712	Beta cells	CRELD2
TMEM60	1.05e-05	0.269514	0.714	0.605	0.177666	Beta cells	TMEM60
HIST1H2BK1	1.22e-05	0.356503	0.974	0.894	0.207069	Beta cells	HIST1H2BK
SMIM61	1.67e-05	0.346355	0.792	0.722	0.282569	Beta cells	SMIM6
ASCC3	1.76e-05	0.258195	0.651	0.53	0.29866	Beta cells	ASCC3
PDE5A1	1.88e-05	0.25035	0.599	0.46	0.318924	Beta cells	PDE5A
CNFN	2.24e-05	0.269056	0.661	0.561	0.378689	Beta cells	CNFN
EIF2B2	2.58e-05	0.253105	0.464	0.329	0.436757	Beta cells	EIF2B2
F10	3.62e-05	0.270439	0.917	0.83	0.612643	Beta cells	F10
GNS	4.13e-05	0.25835	0.703	0.622	0.698781	Beta cells	GNS
CYB5D2	5.16e-05	0.260453	0.599	0.475	0.873482	Beta cells	CYB5D2
PEG10	5.4e-05	0.437841	0.943	0.887	0.914061	Beta cells	PEG10
PAM	9.64e-05	0.263013	0.656	0.561	1	Beta cells	PAM
AMBP	0.000283691	0.321495	0.849	0.782	1	Beta cells	AMBP
MT1E	0.000287615	1.58112	0.281	0.182	1	Beta cells	MT1E
PODXL2	0.000873945	0.289451	0.719	0.725	1	Beta cells	PODXL2
MT2A	0.00101953	2.23779	0.448	0.384	1	Beta cells	MT2A
PLEKHA5	0.00407061	0.298343	0.625	0.599	1	Beta cells	PLEKHA5
TXNIP	0.00561295	0.30386	0.547	0.491	1	Beta cells	TXNIP
MT1F	0.00700076	0.957143	0.76	0.746	1	Beta cells	MT1F
CBLN1	3.72e-127	2.15405	0.862	0.104	6.3e-123	Enterochromaffin cellls	CBLN1
LMX1A	1.11e-108	1.6918	0.886	0.148	1.87e-104	Enterochromaffin cellls	LMX1A
COL5A2	3.03e-101	2.98323	0.958	0.326	5.13e-97	Enterochromaffin cellls	COL5A2
PALM2	6.2e-90	1.43007	0.515	0.029	1.05e-85	Enterochromaffin cellls	PALM2
MME	7.79e-89	1.55374	0.587	0.05	1.32e-84	Enterochromaffin cellls	MME
ADRA2A	2.5e-88	2.19759	0.796	0.154	4.23e-84	Enterochromaffin cellls	ADRA2A
KCNJ3	6.83e-86	1.60123	0.916	0.26	1.16e-81	Enterochromaffin cellls	KCNJ3
SYT13	1.05e-85	2.23104	0.994	0.6	1.77e-81	Enterochromaffin cellls	SYT13
ARHGAP24	1.32e-81	1.2872	0.707	0.108	2.23e-77	Enterochromaffin cellls	ARHGAP24
TPH11	1.76e-81	2.89762	0.922	0.343	2.99e-77	Enterochromaffin cellls	TPH1
CTC-340A15.2	1.69e-79	1.13426	0.695	0.099	2.87e-75	Enterochromaffin cellls	CTC-340A15.2
HDAC9	9.82e-77	0.777846	0.401	0.014	1.66e-72	Enterochromaffin cellls	HDAC9
EVL	9.9e-77	1.63022	0.982	0.668	1.68e-72	Enterochromaffin cellls	EVL
CNTNAP2	5.07e-76	1.42193	0.743	0.144	8.58e-72	Enterochromaffin cellls	CNTNAP2
NELL1	1.48e-75	1.06794	0.557	0.057	2.5e-71	Enterochromaffin cellls	NELL1
ENDOD1	7.77e-74	1.47681	0.509	0.047	1.31e-69	Enterochromaffin cellls	ENDOD1
B3GAT1	2.66e-72	1.33273	0.599	0.081	4.51e-68	Enterochromaffin cellls	B3GAT1
DDC1	3.05e-71	1.7702	1	0.657	5.16e-67	Enterochromaffin cellls	DDC
NPY1R	3.72e-71	1.31718	0.581	0.076	6.3e-67	Enterochromaffin cellls	NPY1R
SLC18A11	1.46e-70	1.13937	0.82	0.172	2.47e-66	Enterochromaffin cellls	SLC18A1
PIP5K1B	2.15e-70	0.984569	0.635	0.097	3.64e-66	Enterochromaffin cellls	PIP5K1B
INSM11	1.06e-69	1.56056	1	0.848	1.8e-65	Enterochromaffin cellls	INSM1
RDH10	1.81e-69	1.07361	0.647	0.107	3.07e-65	Enterochromaffin cellls	RDH10
PPP1R17	7.4e-69	1.77379	0.509	0.055	1.25e-64	Enterochromaffin cellls	PPP1R17
ADH6	2.15e-66	0.676356	0.359	0.014	3.64e-62	Enterochromaffin cellls	ADH6
CHGA1	2.23e-65	1.40156	1	0.995	3.78e-61	Enterochromaffin cellls	CHGA
BRINP3	1.27e-63	1.12497	0.371	0.02	2.15e-59	Enterochromaffin cellls	BRINP3
ZPLD1	1.33e-62	0.787846	0.389	0.025	2.24e-58	Enterochromaffin cellls	ZPLD1
BCAR31	2.98e-62	1.0673	0.874	0.269	5.05e-58	Enterochromaffin cellls	BCAR3
GPC4	4.99e-62	0.772699	0.467	0.048	8.44e-58	Enterochromaffin cellls	GPC4
MBNL21	6.72e-62	1.25085	0.886	0.326	1.14e-57	Enterochromaffin cellls	MBNL2
FEV1	6.79e-60	1.63166	1	0.735	1.15e-55	Enterochromaffin cellls	FEV
PSME4	1.29e-59	1.39922	0.922	0.562	2.18e-55	Enterochromaffin cellls	PSME4
CRYBA21	2.41e-59	1.87975	1	0.932	4.08e-55	Enterochromaffin cellls	CRYBA2
NEUROD4	1.91e-57	0.794822	0.311	0.012	3.24e-53	Enterochromaffin cellls	NEUROD4
MNX1	1.8e-56	1.40366	0.904	0.484	3.05e-52	Enterochromaffin cellls	MNX1
ADAMTS9	1.82e-56	1.28114	0.862	0.337	3.08e-52	Enterochromaffin cellls	ADAMTS9
PGF	4.32e-55	1.04365	0.707	0.177	7.31e-51	Enterochromaffin cellls	PGF
RERG	2.24e-53	0.687807	0.419	0.044	3.8e-49	Enterochromaffin cellls	RERG
THSD41	3.6e-53	0.875191	0.707	0.163	6.1e-49	Enterochromaffin cellls	THSD4
HIPK2	3.8e-53	1.17803	0.988	0.838	6.42e-49	Enterochromaffin cellls	HIPK2
FAM134B1	4.05e-53	1.20828	0.928	0.531	6.86e-49	Enterochromaffin cellls	FAM134B
IKBKE	7.95e-53	0.790976	0.611	0.125	1.34e-48	Enterochromaffin cellls	IKBKE
ZNF703	2.45e-52	1.2871	0.928	0.587	4.16e-48	Enterochromaffin cellls	ZNF703
ZNF711	2.52e-52	1.57121	0.94	0.618	4.26e-48	Enterochromaffin cellls	ZNF711
CCNY1	6.17e-52	1.27155	0.916	0.644	1.04e-47	Enterochromaffin cellls	CCNY
TRPA1	7.14e-52	0.461881	0.263	0.008	1.21e-47	Enterochromaffin cellls	TRPA1
KCNS3	1.42e-51	0.951825	0.635	0.148	2.4e-47	Enterochromaffin cellls	KCNS3
CDK5R2	1.44e-50	1.0209	0.856	0.346	2.44e-46	Enterochromaffin cellls	CDK5R2
C1QL12	1.77e-50	1.24499	1	0.731	2.99e-46	Enterochromaffin cellls	C1QL1
CD68	4.1e-50	0.794331	0.539	0.099	6.94e-46	Enterochromaffin cellls	CD68
MAPK3	8.36e-50	1.09631	0.85	0.383	1.42e-45	Enterochromaffin cellls	MAPK3
SYT6	4.01e-49	0.408515	0.257	0.009	6.78e-45	Enterochromaffin cellls	SYT6
HRASLS	6.83e-49	0.773843	0.479	0.077	1.16e-44	Enterochromaffin cellls	HRASLS
MAPKAPK2	1.12e-48	0.983683	0.701	0.211	1.89e-44	Enterochromaffin cellls	MAPKAPK2
LCOR	2.33e-48	1.12402	0.946	0.69	3.95e-44	Enterochromaffin cellls	LCOR
PRPS2	3.98e-48	1.35516	0.79	0.291	6.74e-44	Enterochromaffin cellls	PRPS2
ABCA3	9.84e-48	0.91391	0.737	0.23	1.67e-43	Enterochromaffin cellls	ABCA3
C9orf3	1.04e-47	1.11598	0.928	0.587	1.77e-43	Enterochromaffin cellls	C9orf3
IRS2	1.32e-47	1.05568	0.683	0.197	2.23e-43	Enterochromaffin cellls	IRS2
NFKBIZ	2.3e-47	0.790712	0.545	0.109	3.9e-43	Enterochromaffin cellls	NFKBIZ
RAB3C	5.34e-47	1.23045	0.952	0.668	9.03e-43	Enterochromaffin cellls	RAB3C
SGPL11	8.45e-47	1.10041	0.934	0.582	1.43e-42	Enterochromaffin cellls	SGPL1
DNAJC121	2.25e-46	1.46138	0.94	0.676	3.81e-42	Enterochromaffin cellls	DNAJC12
SPATA13	7.49e-46	0.869755	0.653	0.188	1.27e-41	Enterochromaffin cellls	SPATA13
CYP2C8	9.94e-46	0.829474	0.317	0.026	1.68e-41	Enterochromaffin cellls	CYP2C8
CPEB4	1.26e-45	1.0669	0.928	0.652	2.13e-41	Enterochromaffin cellls	CPEB4
STEAP2	1.94e-45	0.586033	0.455	0.069	3.28e-41	Enterochromaffin cellls	STEAP2
C9orf1351	3.95e-45	0.820891	0.695	0.186	6.68e-41	Enterochromaffin cellls	C9orf135
RASSF5	4.15e-45	0.687062	0.497	0.091	7.02e-41	Enterochromaffin cellls	RASSF5
HIF1A	1.79e-44	1.36458	0.928	0.763	3.03e-40	Enterochromaffin cellls	HIF1A
MGAT4A	1.63e-43	1.16814	0.904	0.659	2.75e-39	Enterochromaffin cellls	MGAT4A
SLC7A8	1.77e-43	1.20643	0.928	0.672	3e-39	Enterochromaffin cellls	SLC7A8
PKIA	2.37e-43	0.795053	0.617	0.164	4.01e-39	Enterochromaffin cellls	PKIA
GNAI2	2.96e-43	0.971963	0.982	0.789	5.02e-39	Enterochromaffin cellls	GNAI2
ASTN2	3.96e-43	0.855792	0.677	0.206	6.71e-39	Enterochromaffin cellls	ASTN2
RAB3B1	4.19e-43	0.916551	1	0.918	7.1e-39	Enterochromaffin cellls	RAB3B
ZBTB7C	4.42e-43	0.568079	0.425	0.063	7.47e-39	Enterochromaffin cellls	ZBTB7C
MPP11	5.12e-43	0.792428	0.671	0.193	8.68e-39	Enterochromaffin cellls	MPP1
STC1	5.13e-43	0.928754	0.455	0.077	8.68e-39	Enterochromaffin cellls	STC1
ARPP19	1.91e-42	0.837801	0.976	0.895	3.23e-38	Enterochromaffin cellls	ARPP19
LINC009821	7.33e-42	0.850461	0.611	0.156	1.24e-37	Enterochromaffin cellls	LINC00982
AMER31	1.22e-41	0.84182	0.701	0.221	2.06e-37	Enterochromaffin cellls	AMER3
WFS1	1.38e-41	1.03167	0.934	0.622	2.33e-37	Enterochromaffin cellls	WFS1
TRPS11	1.62e-41	0.846458	0.737	0.255	2.74e-37	Enterochromaffin cellls	TRPS1
FBXW7	2.09e-41	1.14863	0.838	0.533	3.54e-37	Enterochromaffin cellls	FBXW7
SLITRK1	2.39e-41	0.577624	0.383	0.053	4.05e-37	Enterochromaffin cellls	SLITRK1
SLCO3A11	2.85e-41	0.974309	0.796	0.327	4.82e-37	Enterochromaffin cellls	SLCO3A1
SLC8A11	1.16e-40	0.726235	0.653	0.179	1.97e-36	Enterochromaffin cellls	SLC8A1
TRHDE	1.41e-40	0.515301	0.407	0.062	2.39e-36	Enterochromaffin cellls	TRHDE
ANK2	1.71e-40	0.897392	0.647	0.194	2.9e-36	Enterochromaffin cellls	ANK2
PAK3	2.26e-40	1.07848	0.898	0.522	3.83e-36	Enterochromaffin cellls	PAK3
RAP1GAP1	3.08e-40	0.711285	0.713	0.227	5.21e-36	Enterochromaffin cellls	RAP1GAP
PCSK11	3.69e-40	1.24528	0.88	0.497	6.25e-36	Enterochromaffin cellls	PCSK1
ELOVL4	6.68e-40	1.00289	0.916	0.636	1.13e-35	Enterochromaffin cellls	ELOVL4
TMEFF2	1.21e-39	0.852069	0.545	0.123	2.05e-35	Enterochromaffin cellls	TMEFF2
CISD1	2.11e-39	1.03847	0.988	0.919	3.58e-35	Enterochromaffin cellls	CISD1
IDS	2.39e-39	0.992368	0.886	0.602	4.04e-35	Enterochromaffin cellls	IDS
2023-03-08	5.2e-39	0.961221	0.898	0.586	8.81e-35	Enterochromaffin cellls	2023-03-08
ITPR3	1.13e-38	0.651345	0.473	0.095	1.91e-34	Enterochromaffin cellls	ITPR3
POU2AF1	1.23e-38	0.460616	0.251	0.017	2.08e-34	Enterochromaffin cellls	POU2AF1
GUCY2C1	1.43e-38	0.989009	0.491	0.105	2.42e-34	Enterochromaffin cellls	GUCY2C
CMIP	2.34e-38	0.961948	0.916	0.642	3.96e-34	Enterochromaffin cellls	CMIP
RAB27A	4.55e-38	0.784566	0.665	0.21	7.71e-34	Enterochromaffin cellls	RAB27A
SLC39A14	4.91e-38	0.911527	0.91	0.597	8.3e-34	Enterochromaffin cellls	SLC39A14
RP11-547I7.2	7.09e-38	0.493898	0.329	0.04	1.2e-33	Enterochromaffin cellls	RP11-547I7.2
LINC00657	9.86e-38	0.838833	0.982	0.85	1.67e-33	Enterochromaffin cellls	LINC00657
NKX2-21	1.32e-37	0.913425	0.988	0.762	2.24e-33	Enterochromaffin cellls	NKX2-2
FAM198B	1.32e-37	0.512115	0.413	0.071	2.24e-33	Enterochromaffin cellls	FAM198B
IRGQ	2.11e-37	0.765417	0.749	0.297	3.57e-33	Enterochromaffin cellls	IRGQ
KCNN3	2.76e-37	0.709083	0.545	0.14	4.67e-33	Enterochromaffin cellls	KCNN3
SCAMP5	4.53e-37	0.851503	0.928	0.665	7.66e-33	Enterochromaffin cellls	SCAMP5
TMED81	4.82e-37	0.898928	0.976	0.742	8.16e-33	Enterochromaffin cellls	TMED8
CRISPLD11	5.28e-37	1.30371	0.868	0.518	8.94e-33	Enterochromaffin cellls	CRISPLD1
ETNK1	8.29e-37	1.10524	0.934	0.708	1.4e-32	Enterochromaffin cellls	ETNK1
ELL2	9.29e-37	0.939931	0.97	0.759	1.57e-32	Enterochromaffin cellls	ELL2
NXPH4	9.42e-37	0.408275	0.251	0.019	1.59e-32	Enterochromaffin cellls	NXPH4
ZMAT4	1.01e-36	0.396874	0.317	0.037	1.71e-32	Enterochromaffin cellls	ZMAT4
GNG2	1.43e-36	0.943457	0.868	0.558	2.41e-32	Enterochromaffin cellls	GNG2
RAP2A	1.61e-36	0.711482	0.683	0.245	2.73e-32	Enterochromaffin cellls	RAP2A
TAGLN21	4.01e-36	0.756312	1	0.942	6.79e-32	Enterochromaffin cellls	TAGLN2
LGALS2	6.88e-36	1.00723	0.515	0.128	1.16e-31	Enterochromaffin cellls	LGALS2
STXBP5L	7.27e-36	0.746597	0.677	0.232	1.23e-31	Enterochromaffin cellls	STXBP5L
CHST81	1.16e-35	0.683717	0.563	0.155	1.97e-31	Enterochromaffin cellls	CHST8
ARHGEF10L	1.28e-35	0.641671	0.605	0.178	2.16e-31	Enterochromaffin cellls	ARHGEF10L
FAM162B	2.14e-35	0.66265	0.407	0.075	3.61e-31	Enterochromaffin cellls	FAM162B
SLC24A3	3.36e-35	0.52303	0.377	0.063	5.69e-31	Enterochromaffin cellls	SLC24A3
LASP1	3.5e-35	0.889145	0.91	0.686	5.93e-31	Enterochromaffin cellls	LASP1
MGLL	5.47e-35	0.60344	0.269	0.027	9.26e-31	Enterochromaffin cellls	MGLL
GLIS31	1e-34	0.737159	0.689	0.238	1.7e-30	Enterochromaffin cellls	GLIS3
TMEM371	2.63e-34	0.956201	0.94	0.668	4.46e-30	Enterochromaffin cellls	TMEM37
JUND	3.06e-34	0.96616	0.94	0.718	5.18e-30	Enterochromaffin cellls	JUND
TP53INP11	3.37e-34	0.90724	0.94	0.675	5.71e-30	Enterochromaffin cellls	TP53INP1
CLTC	7.4e-34	0.758366	0.958	0.823	1.25e-29	Enterochromaffin cellls	CLTC
MAPK8IP2	7.85e-34	0.669749	0.731	0.276	1.33e-29	Enterochromaffin cellls	MAPK8IP2
CCDC501	1.05e-33	0.790409	0.922	0.671	1.78e-29	Enterochromaffin cellls	CCDC50
WDR6	1.92e-33	0.794693	0.916	0.677	3.25e-29	Enterochromaffin cellls	WDR6
UNC5D	5.88e-33	0.57243	0.491	0.118	9.96e-29	Enterochromaffin cellls	UNC5D
CNGA3	6.49e-33	0.604345	0.515	0.138	1.1e-28	Enterochromaffin cellls	CNGA3
ATP2A2	7.54e-33	0.820905	0.958	0.775	1.28e-28	Enterochromaffin cellls	ATP2A2
ADAMTSL3	9.56e-33	0.338281	0.257	0.026	1.62e-28	Enterochromaffin cellls	ADAMTSL3
MAPK1	1.14e-32	0.814154	0.892	0.616	1.93e-28	Enterochromaffin cellls	MAPK1
PTPRN	1.52e-32	0.914322	0.982	0.724	2.56e-28	Enterochromaffin cellls	PTPRN
MCOLN31	2.01e-32	0.770759	0.778	0.36	3.4e-28	Enterochromaffin cellls	MCOLN3
EPHX11	2.69e-32	0.772072	0.994	0.91	4.55e-28	Enterochromaffin cellls	EPHX1
NFATC21	2.77e-32	0.647321	0.569	0.17	4.68e-28	Enterochromaffin cellls	NFATC2
KHDRBS3	2.88e-32	0.810003	0.503	0.143	4.88e-28	Enterochromaffin cellls	KHDRBS3
TRANK1	5.28e-32	0.577864	0.335	0.055	8.94e-28	Enterochromaffin cellls	TRANK1
MAP1LC3A1	6.14e-32	0.931231	0.976	0.802	1.04e-27	Enterochromaffin cellls	MAP1LC3A
TEAD1	2.25e-31	0.784623	0.808	0.447	3.81e-27	Enterochromaffin cellls	TEAD1
DGKH	3.32e-31	0.689904	0.557	0.174	5.61e-27	Enterochromaffin cellls	DGKH
PRKCH1	4.33e-31	0.63418	0.605	0.195	7.33e-27	Enterochromaffin cellls	PRKCH
NR3C11	4.78e-31	0.902594	0.85	0.499	8.1e-27	Enterochromaffin cellls	NR3C1
DCAF16	6.19e-31	0.642819	0.677	0.258	1.05e-26	Enterochromaffin cellls	DCAF16
PDE4DIP1	9.23e-31	0.8041	0.838	0.51	1.56e-26	Enterochromaffin cellls	PDE4DIP
COA4	1.02e-30	0.683851	0.982	0.864	1.73e-26	Enterochromaffin cellls	COA4
KCNJ61	1.06e-30	0.822661	0.898	0.582	1.8e-26	Enterochromaffin cellls	KCNJ6
USH1C	1.08e-30	0.734465	0.689	0.271	1.83e-26	Enterochromaffin cellls	USH1C
TBC1D1	1.11e-30	0.705232	0.665	0.257	1.88e-26	Enterochromaffin cellls	TBC1D1
NAPB	1.36e-30	0.544787	0.533	0.155	2.3e-26	Enterochromaffin cellls	NAPB
YWHAG	1.39e-30	0.747408	0.94	0.795	2.35e-26	Enterochromaffin cellls	YWHAG
RASL10B	1.4e-30	0.633451	0.527	0.157	2.37e-26	Enterochromaffin cellls	RASL10B
SLC25A11	1.81e-30	0.775532	0.94	0.758	3.06e-26	Enterochromaffin cellls	SLC25A1
FARP11	2.14e-30	0.711186	0.946	0.755	3.63e-26	Enterochromaffin cellls	FARP1
VWA5B21	2.25e-30	0.776418	0.922	0.705	3.8e-26	Enterochromaffin cellls	VWA5B2
SERINC1	2.38e-30	0.703122	0.97	0.795	4.03e-26	Enterochromaffin cellls	SERINC1
MOSPD2	2.47e-30	0.599271	0.569	0.18	4.19e-26	Enterochromaffin cellls	MOSPD2
COX8A	2.92e-30	0.585061	1	0.994	4.94e-26	Enterochromaffin cellls	COX8A
FGF141	3.4e-30	0.700152	0.677	0.254	5.75e-26	Enterochromaffin cellls	FGF14
MAP1B2	4.15e-30	0.844919	0.988	0.904	7.02e-26	Enterochromaffin cellls	MAP1B
2023-03-11	4.22e-30	0.440922	0.293	0.042	7.14e-26	Enterochromaffin cellls	2023-03-11
CHRNB2	5.42e-30	0.534071	0.491	0.134	9.17e-26	Enterochromaffin cellls	CHRNB2
PFKP1	5.57e-30	0.729186	0.611	0.213	9.43e-26	Enterochromaffin cellls	PFKP
GNB2	8.24e-30	0.706175	0.988	0.867	1.39e-25	Enterochromaffin cellls	GNB2
FFAR2	1.05e-29	0.948545	0.701	0.341	1.78e-25	Enterochromaffin cellls	FFAR2
KIF5C1	1.56e-29	0.773931	0.952	0.68	2.63e-25	Enterochromaffin cellls	KIF5C
GSR	2.01e-29	0.672566	0.635	0.24	3.4e-25	Enterochromaffin cellls	GSR
SLC25A531	5.66e-29	0.679957	0.796	0.423	9.57e-25	Enterochromaffin cellls	SLC25A53
ADAM19	6.16e-29	0.460811	0.347	0.065	1.04e-24	Enterochromaffin cellls	ADAM19
CASZ11	6.97e-29	0.570641	0.557	0.174	1.18e-24	Enterochromaffin cellls	CASZ1
ATP6V1A	8.35e-29	0.699127	0.898	0.712	1.41e-24	Enterochromaffin cellls	ATP6V1A
PXN	8.94e-29	0.523728	0.479	0.133	1.51e-24	Enterochromaffin cellls	PXN
PPM1L	9.66e-29	0.62937	0.665	0.255	1.63e-24	Enterochromaffin cellls	PPM1L
FAM219A	1.3e-28	0.563592	0.593	0.2	2.2e-24	Enterochromaffin cellls	FAM219A
GAPDH	1.32e-28	0.494885	1	1	2.24e-24	Enterochromaffin cellls	GAPDH
TLE31	1.87e-28	0.706906	0.641	0.244	3.16e-24	Enterochromaffin cellls	TLE3
NLRP11	2.43e-28	0.735346	0.922	0.686	4.12e-24	Enterochromaffin cellls	NLRP1
ST6GALNAC41	3.36e-28	0.730928	0.647	0.252	5.68e-24	Enterochromaffin cellls	ST6GALNAC4
EPB41L4B	4.82e-28	0.616526	0.713	0.292	8.15e-24	Enterochromaffin cellls	EPB41L4B
PTPRF1	5.51e-28	0.742118	0.934	0.761	9.32e-24	Enterochromaffin cellls	PTPRF
MT-ND4L1	5.66e-28	0.646086	1	0.994	9.58e-24	Enterochromaffin cellls	MT-ND4L
STAC1	5.93e-28	0.510369	0.485	0.13	1e-23	Enterochromaffin cellls	STAC
PVRL1	7.42e-28	0.614865	0.665	0.269	1.26e-23	Enterochromaffin cellls	PVRL1
GNA11	8.07e-28	0.655643	0.826	0.515	1.37e-23	Enterochromaffin cellls	GNA11
ALDOC	8.62e-28	0.583354	0.527	0.167	1.46e-23	Enterochromaffin cellls	ALDOC
DLL4	9.81e-28	0.592696	0.479	0.136	1.66e-23	Enterochromaffin cellls	DLL4
UBE2M	1.04e-27	0.682348	0.892	0.683	1.76e-23	Enterochromaffin cellls	UBE2M
ANO5	1.12e-27	0.54555	0.431	0.115	1.89e-23	Enterochromaffin cellls	ANO5
TUBA1A1	1.15e-27	0.896396	1	0.989	1.94e-23	Enterochromaffin cellls	TUBA1A
MAPK8IP1	1.57e-27	0.700119	0.808	0.472	2.66e-23	Enterochromaffin cellls	MAPK8IP1
PITPNM1	1.99e-27	0.637478	0.605	0.228	3.38e-23	Enterochromaffin cellls	PITPNM1
CDH3	2.22e-27	0.470411	0.407	0.096	3.76e-23	Enterochromaffin cellls	CDH3
PDZRN31	2.27e-27	0.835895	0.737	0.375	3.85e-23	Enterochromaffin cellls	PDZRN3
NEUROD12	2.71e-27	0.725748	1	0.852	4.58e-23	Enterochromaffin cellls	NEUROD1
SOAT11	2.93e-27	0.724574	0.856	0.593	4.96e-23	Enterochromaffin cellls	SOAT1
QDPR1	2.94e-27	0.689304	1	0.952	4.98e-23	Enterochromaffin cellls	QDPR
NFATC2IP	3.31e-27	0.756728	0.82	0.552	5.6e-23	Enterochromaffin cellls	NFATC2IP
GAREM	3.31e-27	0.601613	0.503	0.159	5.61e-23	Enterochromaffin cellls	GAREM
OSBPL6	3.47e-27	0.493688	0.413	0.102	5.88e-23	Enterochromaffin cellls	OSBPL6
ENO2	3.89e-27	0.634528	0.641	0.258	6.59e-23	Enterochromaffin cellls	ENO2
GCNT2	4.57e-27	0.584113	0.491	0.141	7.73e-23	Enterochromaffin cellls	GCNT2
RGL1	5.77e-27	0.573088	0.581	0.203	9.77e-23	Enterochromaffin cellls	RGL1
GPD1	8.24e-27	0.589244	0.629	0.238	1.39e-22	Enterochromaffin cellls	GPD1
EAF1	1.06e-26	0.621819	0.635	0.254	1.8e-22	Enterochromaffin cellls	EAF1
APBB1	1.48e-26	0.766394	0.784	0.468	2.51e-22	Enterochromaffin cellls	APBB1
CAPNS1	1.5e-26	0.653312	0.946	0.791	2.54e-22	Enterochromaffin cellls	CAPNS1
GNB1	4.47e-26	0.641508	0.97	0.844	7.56e-22	Enterochromaffin cellls	GNB1
POLR2L1	4.81e-26	0.479542	1	0.999	8.15e-22	Enterochromaffin cellls	POLR2L
CYB5R2	7.14e-26	0.428642	0.281	0.047	1.21e-21	Enterochromaffin cellls	CYB5R2
SSBP31	7.29e-26	0.664803	0.886	0.624	1.23e-21	Enterochromaffin cellls	SSBP3
RYBP1	7.5e-26	0.745712	0.964	0.767	1.27e-21	Enterochromaffin cellls	RYBP
VPS41	7.74e-26	0.679156	0.719	0.347	1.31e-21	Enterochromaffin cellls	VPS41
CNIH21	8.72e-26	0.758732	0.946	0.742	1.48e-21	Enterochromaffin cellls	CNIH2
VEGFA1	9.03e-26	0.760339	0.916	0.704	1.53e-21	Enterochromaffin cellls	VEGFA
SIM1	9.11e-26	0.76179	0.569	0.211	1.54e-21	Enterochromaffin cellls	SIM1
C3orf58	1.25e-25	0.637586	0.605	0.224	2.11e-21	Enterochromaffin cellls	C3orf58
GTF3C1	1.38e-25	0.673795	0.814	0.514	2.34e-21	Enterochromaffin cellls	GTF3C1
FUT2	1.45e-25	0.420015	0.407	0.104	2.45e-21	Enterochromaffin cellls	FUT2
SLC29A41	1.74e-25	0.675731	0.97	0.803	2.94e-21	Enterochromaffin cellls	SLC29A4
DYNC1H1	1.85e-25	0.629722	0.976	0.842	3.14e-21	Enterochromaffin cellls	DYNC1H1
LONP1	1.99e-25	0.624465	0.683	0.321	3.36e-21	Enterochromaffin cellls	LONP1
NETO1	2e-25	0.581937	0.449	0.131	3.38e-21	Enterochromaffin cellls	NETO1
BAD	2.83e-25	0.585115	0.952	0.775	4.8e-21	Enterochromaffin cellls	BAD
SNAP25	3.66e-25	0.67692	0.856	0.557	6.2e-21	Enterochromaffin cellls	SNAP25
PPP2R1A	7.63e-25	0.556208	0.994	0.921	1.29e-20	Enterochromaffin cellls	PPP2R1A
GCHFR	8.11e-25	0.738628	0.874	0.711	1.37e-20	Enterochromaffin cellls	GCHFR
ABCC1	8.93e-25	0.512545	0.527	0.181	1.51e-20	Enterochromaffin cellls	ABCC1
ERRFI1	1e-24	0.699622	0.659	0.297	1.69e-20	Enterochromaffin cellls	ERRFI1
RP11-469N6.1	1.47e-24	0.543816	0.359	0.085	2.48e-20	Enterochromaffin cellls	RP11-469N6.1
MFSD6	1.51e-24	0.573471	0.629	0.256	2.55e-20	Enterochromaffin cellls	MFSD6
TUBA4A1	1.51e-24	0.747142	0.892	0.652	2.56e-20	Enterochromaffin cellls	TUBA4A
AFF31	1.57e-24	0.555356	0.497	0.16	2.65e-20	Enterochromaffin cellls	AFF3
FBXL15	1.96e-24	0.623779	0.94	0.756	3.32e-20	Enterochromaffin cellls	FBXL15
RNF128	2.28e-24	0.609253	0.515	0.18	3.86e-20	Enterochromaffin cellls	RNF128
SHANK2	2.33e-24	0.439471	0.413	0.111	3.95e-20	Enterochromaffin cellls	SHANK2
SEMA6D	2.38e-24	0.366283	0.263	0.043	4.04e-20	Enterochromaffin cellls	SEMA6D
RP11-160O5.1	2.79e-24	0.383018	0.377	0.09	4.71e-20	Enterochromaffin cellls	RP11-160O5.1
L3MBTL4	2.83e-24	0.521989	0.365	0.088	4.79e-20	Enterochromaffin cellls	L3MBTL4
RASGRP11	2.95e-24	0.694989	0.575	0.218	4.99e-20	Enterochromaffin cellls	RASGRP1
DYRK2	3.02e-24	0.756886	0.802	0.519	5.11e-20	Enterochromaffin cellls	DYRK2
SNPH	3.35e-24	0.40776	0.365	0.087	5.66e-20	Enterochromaffin cellls	SNPH
SOX5	3.63e-24	0.56054	0.617	0.253	6.15e-20	Enterochromaffin cellls	SOX5
PLEKHA1	3.69e-24	0.681964	0.832	0.638	6.25e-20	Enterochromaffin cellls	PLEKHA1
VAT1	4.27e-24	0.684836	0.868	0.645	7.22e-20	Enterochromaffin cellls	VAT1
PCSK1N	5.05e-24	0.658879	1	0.973	8.54e-20	Enterochromaffin cellls	PCSK1N
GNAQ	5.59e-24	0.627681	0.838	0.607	9.45e-20	Enterochromaffin cellls	GNAQ
MNX1-AS1	5.62e-24	0.627125	0.533	0.197	9.51e-20	Enterochromaffin cellls	MNX1-AS1
MAP6	6.58e-24	0.544415	0.653	0.279	1.11e-19	Enterochromaffin cellls	MAP6
RP11-3N13.21	6.95e-24	0.465839	0.389	0.098	1.18e-19	Enterochromaffin cellls	RP11-3N13.2
INA	7.05e-24	0.77884	0.581	0.243	1.19e-19	Enterochromaffin cellls	INA
SLC27A4	8.42e-24	0.446422	0.461	0.142	1.43e-19	Enterochromaffin cellls	SLC27A4
RABL6	8.92e-24	0.67269	0.856	0.665	1.51e-19	Enterochromaffin cellls	RABL6
PRKAR2A	9.12e-24	0.636729	0.916	0.716	1.54e-19	Enterochromaffin cellls	PRKAR2A
SPTBN1	9.15e-24	0.681758	0.892	0.715	1.55e-19	Enterochromaffin cellls	SPTBN1
DUSP16	9.38e-24	0.436274	0.407	0.112	1.59e-19	Enterochromaffin cellls	DUSP16
LLGL2	1.24e-23	0.679912	0.85	0.628	2.1e-19	Enterochromaffin cellls	LLGL2
H1FX1	1.63e-23	0.739389	0.964	0.862	2.76e-19	Enterochromaffin cellls	H1FX
SHOC2	1.99e-23	0.738633	0.922	0.768	3.36e-19	Enterochromaffin cellls	SHOC2
ATP2A32	2.23e-23	0.656618	0.982	0.753	3.78e-19	Enterochromaffin cellls	ATP2A3
KLHDC10	2.5e-23	0.633686	0.784	0.49	4.24e-19	Enterochromaffin cellls	KLHDC10
FGFR3	2.78e-23	0.340256	0.287	0.055	4.71e-19	Enterochromaffin cellls	FGFR3
KLHL12	3.08e-23	0.445518	0.437	0.132	5.21e-19	Enterochromaffin cellls	KLHL12
FAM115A1	3.29e-23	0.684934	0.928	0.803	5.57e-19	Enterochromaffin cellls	FAM115A
EPB41L3	3.34e-23	0.571636	0.635	0.275	5.65e-19	Enterochromaffin cellls	EPB41L3
MT-ND21	4.57e-23	0.453279	1	1	7.73e-19	Enterochromaffin cellls	MT-ND2
DUSP3	5.21e-23	0.675784	0.832	0.591	8.82e-19	Enterochromaffin cellls	DUSP3
RNF152	6.61e-23	0.554162	0.425	0.13	1.12e-18	Enterochromaffin cellls	RNF152
CELF2	6.73e-23	0.61454	0.605	0.251	1.14e-18	Enterochromaffin cellls	CELF2
MROH1	7.99e-23	0.725995	0.551	0.213	1.35e-18	Enterochromaffin cellls	MROH1
MT-ND11	8.56e-23	0.433785	1	1	1.45e-18	Enterochromaffin cellls	MT-ND1
RP11-143K11.1	8.68e-23	0.476514	0.407	0.115	1.47e-18	Enterochromaffin cellls	RP11-143K11.1
PTMS1	8.77e-23	0.521024	1	0.988	1.48e-18	Enterochromaffin cellls	PTMS
FAM135B	9.11e-23	0.535735	0.539	0.202	1.54e-18	Enterochromaffin cellls	FAM135B
MT-CO21	9.36e-23	0.415482	1	1	1.58e-18	Enterochromaffin cellls	MT-CO2
HIPK31	1.22e-22	0.673193	0.838	0.581	2.07e-18	Enterochromaffin cellls	HIPK3
ATP6V1B2	1.53e-22	0.57845	0.886	0.687	2.59e-18	Enterochromaffin cellls	ATP6V1B2
PGPEP1	1.7e-22	0.579716	0.766	0.429	2.88e-18	Enterochromaffin cellls	PGPEP1
METRN1	1.84e-22	0.631373	0.94	0.801	3.12e-18	Enterochromaffin cellls	METRN
CELF3	1.87e-22	0.656358	0.778	0.52	3.17e-18	Enterochromaffin cellls	CELF3
PCDH171	1.92e-22	0.964747	0.784	0.551	3.26e-18	Enterochromaffin cellls	PCDH17
RNF213	2.04e-22	0.868927	0.856	0.663	3.46e-18	Enterochromaffin cellls	RNF213
MALL1	2.07e-22	0.481068	0.527	0.189	3.5e-18	Enterochromaffin cellls	MALL
MYEOV2	2.33e-22	0.432164	1	0.997	3.95e-18	Enterochromaffin cellls	MYEOV2
EMB	3.16e-22	0.864377	0.784	0.533	5.35e-18	Enterochromaffin cellls	EMB
ARL2	3.48e-22	0.538188	0.988	0.962	5.9e-18	Enterochromaffin cellls	ARL2
ANKRD52	3.71e-22	0.493621	0.551	0.219	6.28e-18	Enterochromaffin cellls	ANKRD52
NKX6-12	3.72e-22	0.726745	0.946	0.664	6.29e-18	Enterochromaffin cellls	NKX6-1
SLC3A2	3.76e-22	0.619698	0.964	0.843	6.37e-18	Enterochromaffin cellls	SLC3A2
PSD	4.31e-22	0.533026	0.575	0.231	7.3e-18	Enterochromaffin cellls	PSD
IRF2BPL1	4.49e-22	0.677637	0.88	0.71	7.6e-18	Enterochromaffin cellls	IRF2BPL
WSB2	4.61e-22	0.689362	0.737	0.453	7.8e-18	Enterochromaffin cellls	WSB2
IFI35	5.85e-22	0.487767	0.359	0.095	9.91e-18	Enterochromaffin cellls	IFI35
PLXNC11	6.21e-22	0.653702	0.802	0.544	1.05e-17	Enterochromaffin cellls	PLXNC1
JAK1	7.22e-22	0.756522	0.76	0.536	1.22e-17	Enterochromaffin cellls	JAK1
ST6GAL1	7.74e-22	0.602884	0.701	0.374	1.31e-17	Enterochromaffin cellls	ST6GAL1
ROCK11	9.51e-22	0.544457	0.892	0.739	1.61e-17	Enterochromaffin cellls	ROCK1
CMTM4	1.25e-21	0.773618	0.665	0.373	2.11e-17	Enterochromaffin cellls	CMTM4
ANKS4B1	1.45e-21	0.481516	0.599	0.245	2.46e-17	Enterochromaffin cellls	ANKS4B
MT-ND51	1.46e-21	0.429131	1	1	2.46e-17	Enterochromaffin cellls	MT-ND5
ZER1	1.47e-21	0.416794	0.413	0.125	2.48e-17	Enterochromaffin cellls	ZER1
MTMR6	1.49e-21	0.612057	0.617	0.291	2.52e-17	Enterochromaffin cellls	MTMR6
HELZ2	1.53e-21	0.596807	0.545	0.219	2.58e-17	Enterochromaffin cellls	HELZ2
NXPE3	1.54e-21	0.502131	0.485	0.174	2.61e-17	Enterochromaffin cellls	NXPE3
RRP361	1.65e-21	0.502561	0.683	0.307	2.79e-17	Enterochromaffin cellls	RRP36
C19orf53	1.85e-21	0.438969	1	0.999	3.14e-17	Enterochromaffin cellls	C19orf53
PPP1R1A1	1.94e-21	0.664701	1	0.889	3.29e-17	Enterochromaffin cellls	PPP1R1A
INPPL1	2.15e-21	0.539565	0.545	0.221	3.65e-17	Enterochromaffin cellls	INPPL1
TACC1	2.81e-21	0.690941	0.719	0.429	4.75e-17	Enterochromaffin cellls	TACC1
NDRG4	2.88e-21	0.602712	0.575	0.243	4.88e-17	Enterochromaffin cellls	NDRG4
TTYH3	3.04e-21	0.540747	0.659	0.313	5.15e-17	Enterochromaffin cellls	TTYH3
SHC2	3.09e-21	0.485862	0.557	0.219	5.23e-17	Enterochromaffin cellls	SHC2
UNC79	3.25e-21	0.377153	0.443	0.139	5.5e-17	Enterochromaffin cellls	UNC79
AHCYL2	3.72e-21	0.436279	0.431	0.137	6.3e-17	Enterochromaffin cellls	AHCYL2
DIP2B	4.11e-21	0.501957	0.593	0.249	6.95e-17	Enterochromaffin cellls	DIP2B
NSF	4.22e-21	0.505932	0.611	0.267	7.14e-17	Enterochromaffin cellls	NSF
SLITRK2	4.41e-21	0.599546	0.467	0.165	7.46e-17	Enterochromaffin cellls	SLITRK2
MSRA1	4.7e-21	0.636468	0.527	0.208	7.96e-17	Enterochromaffin cellls	MSRA
RAB3A	5.61e-21	0.54776	0.521	0.205	9.5e-17	Enterochromaffin cellls	RAB3A
KLHDC8B1	6.42e-21	0.63681	0.88	0.686	1.09e-16	Enterochromaffin cellls	KLHDC8B
PEX5L	6.81e-21	0.366176	0.311	0.073	1.15e-16	Enterochromaffin cellls	PEX5L
FAM120A	7.58e-21	0.62413	0.778	0.514	1.28e-16	Enterochromaffin cellls	FAM120A
SH3BGRL31	8.02e-21	0.537399	0.988	0.951	1.36e-16	Enterochromaffin cellls	SH3BGRL3
EID11	8.94e-21	0.381775	1	1	1.51e-16	Enterochromaffin cellls	EID1
FADS2	9.43e-21	0.589633	0.952	0.793	1.6e-16	Enterochromaffin cellls	FADS2
SV2A	9.85e-21	0.554381	0.653	0.312	1.67e-16	Enterochromaffin cellls	SV2A
PRODH2	1.12e-20	0.542745	0.311	0.076	1.89e-16	Enterochromaffin cellls	PRODH2
TRIM2	1.12e-20	0.619996	0.784	0.529	1.89e-16	Enterochromaffin cellls	TRIM2
FBXO7	1.21e-20	0.603151	0.892	0.722	2.05e-16	Enterochromaffin cellls	FBXO7
ARHGEF21	1.28e-20	0.514199	0.563	0.227	2.16e-16	Enterochromaffin cellls	ARHGEF2
MIB11	1.86e-20	0.655643	0.874	0.675	3.14e-16	Enterochromaffin cellls	MIB1
ENTPD4	2.09e-20	0.502854	0.683	0.329	3.54e-16	Enterochromaffin cellls	ENTPD4
RIMBP21	2.13e-20	0.54626	0.713	0.379	3.61e-16	Enterochromaffin cellls	RIMBP2
FRY	2.51e-20	0.496778	0.503	0.193	4.24e-16	Enterochromaffin cellls	FRY
KIF1A1	2.72e-20	0.599733	0.898	0.709	4.61e-16	Enterochromaffin cellls	KIF1A
ELAVL21	2.75e-20	0.822871	0.754	0.455	4.65e-16	Enterochromaffin cellls	ELAVL2
UGCG	2.9e-20	0.50012	0.587	0.251	4.91e-16	Enterochromaffin cellls	UGCG
HTT	3.04e-20	0.560762	0.647	0.308	5.14e-16	Enterochromaffin cellls	HTT
PAPSS21	3.44e-20	0.603915	0.611	0.278	5.82e-16	Enterochromaffin cellls	PAPSS2
VAV21	3.45e-20	0.503596	0.671	0.315	5.84e-16	Enterochromaffin cellls	VAV2
PGRMC2	4.17e-20	0.591675	0.928	0.783	7.07e-16	Enterochromaffin cellls	PGRMC2
FKBP1B	4.19e-20	0.665288	0.934	0.762	7.09e-16	Enterochromaffin cellls	FKBP1B
CNTN1	4.21e-20	0.508222	0.377	0.112	7.13e-16	Enterochromaffin cellls	CNTN1
SH2D3C	4.35e-20	0.433068	0.431	0.143	7.37e-16	Enterochromaffin cellls	SH2D3C
COX5B1	4.38e-20	0.432587	1	1	7.42e-16	Enterochromaffin cellls	COX5B
HTATSF11	4.75e-20	0.989281	0.904	0.755	8.04e-16	Enterochromaffin cellls	HTATSF1
PPP1CB1	4.83e-20	0.500682	0.988	0.88	8.18e-16	Enterochromaffin cellls	PPP1CB
TPRG1L	4.95e-20	0.527693	0.575	0.252	8.38e-16	Enterochromaffin cellls	TPRG1L
NOP10	5.04e-20	0.414501	1	0.995	8.53e-16	Enterochromaffin cellls	NOP10
CBX6	5.54e-20	0.665678	0.934	0.773	9.38e-16	Enterochromaffin cellls	CBX6
ARHGDIA	6.15e-20	0.56331	0.952	0.853	1.04e-15	Enterochromaffin cellls	ARHGDIA
LRRFIP11	6.3e-20	0.513136	0.976	0.857	1.07e-15	Enterochromaffin cellls	LRRFIP1
SLC26A6	6.43e-20	0.455065	0.485	0.179	1.09e-15	Enterochromaffin cellls	SLC26A6
GADD45GIP1	7.9e-20	0.446383	1	0.99	1.34e-15	Enterochromaffin cellls	GADD45GIP1
NACAD	8.19e-20	0.511248	0.467	0.173	1.39e-15	Enterochromaffin cellls	NACAD
ABTB1	9.82e-20	0.378257	0.323	0.084	1.66e-15	Enterochromaffin cellls	ABTB1
C1orf127	1.44e-19	0.415854	0.455	0.153	2.43e-15	Enterochromaffin cellls	C1orf127
GCLC	1.46e-19	0.567758	0.551	0.229	2.47e-15	Enterochromaffin cellls	GCLC
CCDC126	1.55e-19	0.645493	0.671	0.407	2.63e-15	Enterochromaffin cellls	CCDC126
FAM46B	1.59e-19	0.487024	0.449	0.157	2.69e-15	Enterochromaffin cellls	FAM46B
BACE11	1.59e-19	0.589679	0.886	0.721	2.7e-15	Enterochromaffin cellls	BACE1
APPL1	1.6e-19	0.643484	0.85	0.66	2.71e-15	Enterochromaffin cellls	APPL1
RAB261	1.64e-19	0.587903	0.928	0.707	2.77e-15	Enterochromaffin cellls	RAB26
SLC7A1	1.68e-19	0.533363	0.527	0.224	2.85e-15	Enterochromaffin cellls	SLC7A1
PTBP3	1.7e-19	0.62372	0.79	0.564	2.88e-15	Enterochromaffin cellls	PTBP3
GDI11	1.77e-19	0.551825	0.898	0.733	3e-15	Enterochromaffin cellls	GDI1
ZNHIT1	2.05e-19	0.422206	0.994	0.988	3.46e-15	Enterochromaffin cellls	ZNHIT1
GALNT13	2.17e-19	0.554573	0.557	0.244	3.67e-15	Enterochromaffin cellls	GALNT13
KLF7	2.26e-19	0.520706	0.563	0.245	3.83e-15	Enterochromaffin cellls	KLF7
GDAP11	2.27e-19	0.546928	0.958	0.733	3.84e-15	Enterochromaffin cellls	GDAP1
DGCR2	2.28e-19	0.524399	0.653	0.314	3.86e-15	Enterochromaffin cellls	DGCR2
SYT111	2.36e-19	0.813931	0.784	0.57	4e-15	Enterochromaffin cellls	SYT11
TTC29	2.46e-19	0.315771	0.281	0.064	4.17e-15	Enterochromaffin cellls	TTC29
EPB41L1	2.52e-19	0.490935	0.551	0.226	4.26e-15	Enterochromaffin cellls	EPB41L1
SSTR1	2.58e-19	0.61754	0.401	0.13	4.37e-15	Enterochromaffin cellls	SSTR1
TMEM164	2.89e-19	0.470773	0.557	0.239	4.89e-15	Enterochromaffin cellls	TMEM164
KLHL421	2.89e-19	0.626021	0.856	0.683	4.9e-15	Enterochromaffin cellls	KLHL42
RGMA1	3.11e-19	0.44214	0.377	0.112	5.27e-15	Enterochromaffin cellls	RGMA
SCD1	3.59e-19	0.633137	0.97	0.903	6.07e-15	Enterochromaffin cellls	SCD
IRAK1	4.43e-19	0.48792	0.587	0.252	7.49e-15	Enterochromaffin cellls	IRAK1
CDC42BPA	5.36e-19	0.629197	0.766	0.547	9.07e-15	Enterochromaffin cellls	CDC42BPA
EPT11	5.68e-19	0.520383	0.653	0.323	9.62e-15	Enterochromaffin cellls	EPT1
PARP1	5.93e-19	0.51704	0.97	0.889	1e-14	Enterochromaffin cellls	PARP1
HIST1H2BJ1	7.34e-19	0.550801	0.575	0.247	1.24e-14	Enterochromaffin cellls	HIST1H2BJ
RP11-531A24.3	7.83e-19	0.539653	0.629	0.294	1.32e-14	Enterochromaffin cellls	RP11-531A24.3
SIDT2	8.09e-19	0.561245	0.659	0.334	1.37e-14	Enterochromaffin cellls	SIDT2
CD99L21	8.42e-19	0.510947	0.659	0.316	1.43e-14	Enterochromaffin cellls	CD99L2
NLK	8.74e-19	0.499586	0.515	0.211	1.48e-14	Enterochromaffin cellls	NLK
NLGN1	8.85e-19	0.496645	0.419	0.146	1.5e-14	Enterochromaffin cellls	NLGN1
PELI3	9.98e-19	0.459955	0.533	0.222	1.69e-14	Enterochromaffin cellls	PELI3
MT-ND41	1.02e-18	0.370007	1	1	1.73e-14	Enterochromaffin cellls	MT-ND4
RAB151	1.12e-18	0.481246	0.545	0.224	1.89e-14	Enterochromaffin cellls	RAB15
AMPD3	1.12e-18	0.440486	0.437	0.154	1.89e-14	Enterochromaffin cellls	AMPD3
DACH2	1.24e-18	0.398768	0.389	0.125	2.1e-14	Enterochromaffin cellls	DACH2
UBR3	1.31e-18	0.49684	0.611	0.287	2.22e-14	Enterochromaffin cellls	UBR3
RP11-427H3.3	1.32e-18	0.537773	0.599	0.29	2.24e-14	Enterochromaffin cellls	RP11-427H3.3
AKT3	1.33e-18	0.422268	0.515	0.203	2.25e-14	Enterochromaffin cellls	AKT3
ANXA61	1.41e-18	0.580804	0.976	0.795	2.39e-14	Enterochromaffin cellls	ANXA6
FARP21	1.55e-18	0.466033	0.563	0.247	2.62e-14	Enterochromaffin cellls	FARP2
F12	1.61e-18	0.520236	0.479	0.188	2.72e-14	Enterochromaffin cellls	F12
CTDSPL	1.61e-18	0.508492	0.539	0.231	2.72e-14	Enterochromaffin cellls	CTDSPL
FAM20C1	1.66e-18	0.41538	0.455	0.165	2.81e-14	Enterochromaffin cellls	FAM20C
MPRIP	1.72e-18	0.45867	0.629	0.305	2.92e-14	Enterochromaffin cellls	MPRIP
MAST2	1.87e-18	0.443186	0.335	0.098	3.17e-14	Enterochromaffin cellls	MAST2
WRNIP1	1.91e-18	0.499181	0.605	0.292	3.24e-14	Enterochromaffin cellls	WRNIP1
GPR1801	2.17e-18	0.491655	0.641	0.306	3.68e-14	Enterochromaffin cellls	GPR180
USP54	2.26e-18	0.385783	0.335	0.097	3.83e-14	Enterochromaffin cellls	USP54
TAOK2	2.49e-18	0.467911	0.515	0.211	4.22e-14	Enterochromaffin cellls	TAOK2
ATP6AP1	2.67e-18	0.515386	0.97	0.826	4.51e-14	Enterochromaffin cellls	ATP6AP1
DNAJC5	2.98e-18	0.47084	0.599	0.284	5.05e-14	Enterochromaffin cellls	DNAJC5
MZT2A	3.56e-18	0.525505	0.922	0.797	6.02e-14	Enterochromaffin cellls	MZT2A
UBA1	3.79e-18	0.544993	0.844	0.762	6.42e-14	Enterochromaffin cellls	UBA1
MPZL3	3.89e-18	0.310668	0.311	0.082	6.59e-14	Enterochromaffin cellls	MPZL3
TPI1	4.21e-18	0.521949	1	0.999	7.13e-14	Enterochromaffin cellls	TPI1
STIM1	4.29e-18	0.43528	0.413	0.145	7.27e-14	Enterochromaffin cellls	STIM1
C6orf106	4.3e-18	0.433627	0.557	0.245	7.28e-14	Enterochromaffin cellls	C6orf106
CAMSAP3	4.54e-18	0.44887	0.611	0.284	7.68e-14	Enterochromaffin cellls	CAMSAP3
UBE3C	4.72e-18	0.506887	0.635	0.319	7.98e-14	Enterochromaffin cellls	UBE3C
DBNDD1	4.89e-18	0.513655	0.641	0.335	8.27e-14	Enterochromaffin cellls	DBNDD1
KIF3C	5.01e-18	0.468539	0.527	0.224	8.48e-14	Enterochromaffin cellls	KIF3C
FCGRT	5.43e-18	0.490723	0.958	0.759	9.19e-14	Enterochromaffin cellls	FCGRT
POLR1A	5.5e-18	0.467876	0.479	0.191	9.3e-14	Enterochromaffin cellls	POLR1A
FAM73A	6.52e-18	0.451312	0.623	0.292	1.1e-13	Enterochromaffin cellls	FAM73A
GRAMD3	6.75e-18	0.425228	0.395	0.133	1.14e-13	Enterochromaffin cellls	GRAMD3
REC8	7.2e-18	0.578306	0.928	0.801	1.22e-13	Enterochromaffin cellls	REC8
DYNLL11	7.31e-18	0.379184	1	1	1.24e-13	Enterochromaffin cellls	DYNLL1
CADPS1	7.55e-18	0.606712	0.85	0.663	1.28e-13	Enterochromaffin cellls	CADPS
HIST1H1C	7.7e-18	0.690782	0.79	0.593	1.3e-13	Enterochromaffin cellls	HIST1H1C
NMNAT2	7.76e-18	0.356485	0.347	0.103	1.31e-13	Enterochromaffin cellls	NMNAT2
HNF4G	9.14e-18	0.30801	0.293	0.076	1.55e-13	Enterochromaffin cellls	HNF4G
STMN4	9.27e-18	1.01055	0.329	0.094	1.57e-13	Enterochromaffin cellls	STMN4
ADAR	9.37e-18	0.530373	0.916	0.795	1.59e-13	Enterochromaffin cellls	ADAR
S100A13	1.01e-17	0.932821	0.778	0.607	1.7e-13	Enterochromaffin cellls	S100A13
ARHGAP18	1.08e-17	0.527683	0.551	0.249	1.83e-13	Enterochromaffin cellls	ARHGAP18
NDUFS7	1.14e-17	0.520125	0.982	0.932	1.92e-13	Enterochromaffin cellls	NDUFS7
CACNA1D1	1.17e-17	0.460042	0.533	0.224	1.97e-13	Enterochromaffin cellls	CACNA1D
ACLY1	1.22e-17	0.479439	0.952	0.82	2.07e-13	Enterochromaffin cellls	ACLY
NIPA1	1.38e-17	0.356184	0.371	0.12	2.34e-13	Enterochromaffin cellls	NIPA1
GLYCTK	1.4e-17	0.471929	0.629	0.312	2.36e-13	Enterochromaffin cellls	GLYCTK
SNX27	1.44e-17	0.471397	0.623	0.306	2.43e-13	Enterochromaffin cellls	SNX27
MSI2	1.56e-17	0.631297	0.802	0.65	2.64e-13	Enterochromaffin cellls	MSI2
ATP2B11	1.57e-17	0.527954	0.994	0.941	2.65e-13	Enterochromaffin cellls	ATP2B1
EHBP1L11	1.58e-17	0.487645	0.407	0.141	2.68e-13	Enterochromaffin cellls	EHBP1L1
CMTM3	1.6e-17	0.611197	0.587	0.281	2.7e-13	Enterochromaffin cellls	CMTM3
FBRSL1	1.72e-17	0.534847	0.605	0.306	2.91e-13	Enterochromaffin cellls	FBRSL1
PLEKHB2	1.72e-17	0.511962	0.802	0.623	2.91e-13	Enterochromaffin cellls	PLEKHB2
DYNLL2	1.78e-17	0.540297	0.689	0.378	3.01e-13	Enterochromaffin cellls	DYNLL2
SOCS5	1.95e-17	0.367434	0.431	0.153	3.29e-13	Enterochromaffin cellls	SOCS5
COX14	1.97e-17	0.510707	0.982	0.933	3.33e-13	Enterochromaffin cellls	COX14
ARHGAP1	2.05e-17	0.436608	0.575	0.267	3.47e-13	Enterochromaffin cellls	ARHGAP1
SQSTM1	2.17e-17	0.64591	0.916	0.791	3.67e-13	Enterochromaffin cellls	SQSTM1
MAP3K4	2.2e-17	0.466191	0.653	0.331	3.73e-13	Enterochromaffin cellls	MAP3K4
DCXR	2.22e-17	0.50988	0.952	0.882	3.76e-13	Enterochromaffin cellls	DCXR
C2orf69	2.28e-17	0.433872	0.611	0.289	3.86e-13	Enterochromaffin cellls	C2orf69
RNASEH2C	2.71e-17	0.497389	0.97	0.882	4.59e-13	Enterochromaffin cellls	RNASEH2C
LARP1	2.85e-17	0.534416	0.85	0.703	4.82e-13	Enterochromaffin cellls	LARP1
DSG2	3.02e-17	0.544484	0.85	0.675	5.1e-13	Enterochromaffin cellls	DSG2
CACNA1B	3.19e-17	0.28847	0.281	0.071	5.39e-13	Enterochromaffin cellls	CACNA1B
[truncated: 4,717 more rows]

## Sheet: Supp Table 8 MafB_KO_markers
	p_val	avg_log2FC	pct.1	pct.2	p_val_adj	cluster	gene
SST	0	4.24823	1	1	0	SST_high,HHEX_high	SST
HHEX	8.84e-241	1.93365	0.865	0.125	1.57e-236	SST_high,HHEX_high	HHEX
SEC11C	2.23e-180	1.54156	1	0.868	3.97e-176	SST_high,HHEX_high	SEC11C
CRH	1.22e-142	2.0389	0.72	0.13	2.17e-138	SST_high,HHEX_high	CRH
LEPR	3.47e-141	1.32105	0.72	0.131	6.19e-137	SST_high,HHEX_high	LEPR
TENM3	1.31e-99	0.980829	0.761	0.35	2.33e-95	SST_high,HHEX_high	TENM3
ETV1	8.41e-80	0.939785	0.865	0.448	1.5e-75	SST_high,HHEX_high	ETV1
FAM46A	9.07e-79	0.944006	0.872	0.505	1.62e-74	SST_high,HHEX_high	FAM46A
KIAA1244	2.38e-78	0.914472	0.957	0.695	4.25e-74	SST_high,HHEX_high	KIAA1244
EYS	1.19e-72	0.461268	0.342	0.03	2.12e-68	SST_high,HHEX_high	EYS
PCDH11X	9.14e-70	0.804412	0.443	0.079	1.63e-65	SST_high,HHEX_high	PCDH11X
GABRB3	4.17e-66	0.699701	0.814	0.482	7.44e-62	SST_high,HHEX_high	GABRB3
ISL1	1.56e-65	0.831243	0.88	0.488	2.77e-61	SST_high,HHEX_high	ISL1
CDH8	3.74e-62	0.618806	0.504	0.121	6.66e-58	SST_high,HHEX_high	CDH8
ALCAM	1.15e-59	0.723754	0.88	0.621	2.04e-55	SST_high,HHEX_high	ALCAM
SPTSSB	2.6e-55	0.419488	0.6	0.22	4.62e-51	SST_high,HHEX_high	SPTSSB
AMIGO2	6.57e-53	0.567838	0.496	0.139	1.17e-48	SST_high,HHEX_high	AMIGO2
SSR4	1e-50	0.49073	1	0.999	1.79e-46	SST_high,HHEX_high	SSR4
CADM1	4.03e-50	0.663229	0.624	0.255	7.18e-46	SST_high,HHEX_high	CADM1
KCTD8	5.69e-44	0.449731	0.386	0.097	1.01e-39	SST_high,HHEX_high	KCTD8
CLDN10	9.29e-43	0.410486	0.287	0.046	1.65e-38	SST_high,HHEX_high	CLDN10
ST3GAL1	4e-41	0.47276	0.448	0.138	7.12e-37	SST_high,HHEX_high	ST3GAL1
ST6GALNAC5	8.86e-40	0.55245	0.834	0.543	1.58e-35	SST_high,HHEX_high	ST6GALNAC5
SAMD5	1.72e-37	0.552494	0.53	0.216	3.06e-33	SST_high,HHEX_high	SAMD5
RGS4	1.72e-36	0.491891	0.961	0.751	3.06e-32	SST_high,HHEX_high	RGS4
AK5	2.64e-36	0.438969	0.48	0.177	4.7e-32	SST_high,HHEX_high	AK5
KIAA1377	4.31e-35	0.504313	0.554	0.238	7.68e-31	SST_high,HHEX_high	KIAA1377
PCP4	3.48e-34	0.751361	0.405	0.13	6.2e-30	SST_high,HHEX_high	PCP4
NEFM	6.5e-33	0.783872	0.357	0.116	1.16e-28	SST_high,HHEX_high	NEFM
PABPC5	1.2e-31	0.438901	0.381	0.126	2.14e-27	SST_high,HHEX_high	PABPC5
C1orf192	6.9e-31	0.46913	0.484	0.199	1.23e-26	SST_high,HHEX_high	C1orf192
PTPRK	8.42e-29	0.471868	0.542	0.268	1.5e-24	SST_high,HHEX_high	PTPRK
PBX3	2.79e-28	0.451363	0.487	0.225	4.98e-24	SST_high,HHEX_high	PBX3
TSPAN12	4.03e-28	0.434682	0.492	0.227	7.17e-24	SST_high,HHEX_high	TSPAN12
CPE	5.08e-27	0.40373	0.99	0.904	9.05e-23	SST_high,HHEX_high	CPE
SFRP1	5.08e-26	0.422411	0.369	0.145	9.05e-22	SST_high,HHEX_high	SFRP1
PPP1R1A	2.68e-25	0.426549	0.928	0.749	4.77e-21	SST_high,HHEX_high	PPP1R1A
CNKSR3	1.42e-23	0.474941	0.706	0.48	2.54e-19	SST_high,HHEX_high	CNKSR3
CAPN2	2.67e-23	0.449194	0.713	0.513	4.76e-19	SST_high,HHEX_high	CAPN2
ITIH1	1.03e-22	0.530619	0.393	0.164	1.83e-18	SST_high,HHEX_high	ITIH1
PROX1	1.18e-21	0.403677	0.704	0.561	2.11e-17	SST_high,HHEX_high	PROX1
PCSK2	6.58e-20	0.452269	0.641	0.455	1.17e-15	SST_high,HHEX_high	PCSK2
SYT4	8.92e-20	0.471134	0.617	0.4	1.59e-15	SST_high,HHEX_high	SYT4
RASD1	7.83e-17	0.503895	0.586	0.473	1.39e-12	SST_high,HHEX_high	RASD1
PKIB	2.57e-16	0.402032	0.687	0.572	4.57e-12	SST_high,HHEX_high	PKIB
TIMP3	2.71e-16	0.463394	0.639	0.462	4.82e-12	SST_high,HHEX_high	TIMP3
TLE4	2.81e-16	0.423215	0.533	0.318	5e-12	SST_high,HHEX_high	TLE4
GHRL	4.26e-15	0.643608	0.588	0.47	7.58e-11	SST_high,HHEX_high	GHRL
ASCL1	4.8e-15	0.439176	0.427	0.229	8.54e-11	SST_high,HHEX_high	ASCL1
FOS	2.48e-14	0.449046	0.839	0.778	4.42e-10	SST_high,HHEX_high	FOS
MT1F	2.26e-12	0.434528	0.706	0.639	4.02e-08	SST_high,HHEX_high	MT1F
MT1E	5.54e-12	0.587909	0.251	0.114	9.86e-08	SST_high,HHEX_high	MT1E
MT2A	6.4e-09	0.433167	0.306	0.171	0.000114011	SST_high,HHEX_high	MT2A
NEUROG3	6.79e-139	2.21771	0.641	0.108	1.21e-134	NGN3_high,FEV_high,CHGA_high	NEUROG3
POU2F2	5.8e-122	1.56978	0.645	0.155	1.03e-117	NGN3_high,FEV_high,CHGA_high	POU2F2
LINC00261	4.9e-115	1.46764	0.985	0.884	8.73e-111	NGN3_high,FEV_high,CHGA_high	LINC00261
FEV	7.76e-105	1.32747	0.976	0.765	1.38e-100	NGN3_high,FEV_high,CHGA_high	FEV
SLC18A1	5.62e-92	0.936802	0.704	0.189	1e-87	NGN3_high,FEV_high,CHGA_high	SLC18A1
ADAMTS5	1.86e-91	0.918587	0.543	0.101	3.31e-87	NGN3_high,FEV_high,CHGA_high	ADAMTS5
OCIAD2	1.66e-78	0.822332	0.985	0.912	2.96e-74	NGN3_high,FEV_high,CHGA_high	OCIAD2
FAM105A	8e-78	0.975667	0.8	0.492	1.42e-73	NGN3_high,FEV_high,CHGA_high	FAM105A
C9orf16	2.34e-74	1.39712	0.973	0.878	4.16e-70	NGN3_high,FEV_high,CHGA_high	C9orf16
BASP1	8.67e-72	0.812677	0.809	0.607	1.55e-67	NGN3_high,FEV_high,CHGA_high	BASP1
FLRT3	2.98e-70	1.10642	0.609	0.222	5.31e-66	NGN3_high,FEV_high,CHGA_high	FLRT3
C10orf35	1.68e-66	0.752926	0.553	0.207	2.99e-62	NGN3_high,FEV_high,CHGA_high	C10orf35
MAP2	2.59e-65	0.845663	0.689	0.336	4.62e-61	NGN3_high,FEV_high,CHGA_high	MAP2
RPS3	1.06e-63	0.620587	1	1	1.89e-59	NGN3_high,FEV_high,CHGA_high	RPS3
TSPAN13	1.57e-63	0.829739	0.961	0.858	2.79e-59	NGN3_high,FEV_high,CHGA_high	TSPAN13
NKX2-2	1.93e-63	0.808385	0.907	0.673	3.45e-59	NGN3_high,FEV_high,CHGA_high	NKX2-2
RHEB	1.11e-62	0.75462	0.968	0.855	1.98e-58	NGN3_high,FEV_high,CHGA_high	RHEB
GDAP1	4.27e-60	0.719507	0.826	0.602	7.61e-56	NGN3_high,FEV_high,CHGA_high	GDAP1
COX7A2L	2.46e-59	0.591862	0.988	0.952	4.37e-55	NGN3_high,FEV_high,CHGA_high	COX7A2L
INSM1	1.89e-57	0.75743	0.978	0.768	3.37e-53	NGN3_high,FEV_high,CHGA_high	INSM1
REV3L	8.27e-57	0.664922	0.809	0.673	1.47e-52	NGN3_high,FEV_high,CHGA_high	REV3L
DDC	9.98e-56	0.765119	0.932	0.625	1.78e-51	NGN3_high,FEV_high,CHGA_high	DDC
CADM2	2.76e-55	0.890731	0.511	0.176	4.91e-51	NGN3_high,FEV_high,CHGA_high	CADM2
MIF	7.96e-55	0.57206	1	1	1.42e-50	NGN3_high,FEV_high,CHGA_high	MIF
HIST1H2BK	1.67e-53	0.976112	0.912	0.801	2.98e-49	NGN3_high,FEV_high,CHGA_high	HIST1H2BK
CHGA	2.54e-53	0.868547	1	0.999	4.52e-49	NGN3_high,FEV_high,CHGA_high	CHGA
CXXC4	2.8e-53	0.713271	0.724	0.471	4.98e-49	NGN3_high,FEV_high,CHGA_high	CXXC4
RAB26	2.95e-51	0.686145	0.839	0.625	5.25e-47	NGN3_high,FEV_high,CHGA_high	RAB26
COTL1	1.23e-50	0.649775	0.944	0.809	2.19e-46	NGN3_high,FEV_high,CHGA_high	COTL1
SLC7A5	2.35e-50	0.738728	0.641	0.431	4.18e-46	NGN3_high,FEV_high,CHGA_high	SLC7A5
HES6	7.68e-50	0.698156	0.518	0.218	1.37e-45	NGN3_high,FEV_high,CHGA_high	HES6
RGS2	8.39e-50	1.05061	0.763	0.505	1.49e-45	NGN3_high,FEV_high,CHGA_high	RGS2
PAX4	1.75e-49	0.784532	0.709	0.444	3.12e-45	NGN3_high,FEV_high,CHGA_high	PAX4
SLC3A2	1.46e-48	0.693054	0.863	0.741	2.61e-44	NGN3_high,FEV_high,CHGA_high	SLC3A2
SERGEF	5.08e-48	0.713505	0.716	0.486	9.05e-44	NGN3_high,FEV_high,CHGA_high	SERGEF
SPOCK3	3.49e-47	0.723915	0.465	0.14	6.22e-43	NGN3_high,FEV_high,CHGA_high	SPOCK3
CRISPLD1	2.84e-46	0.718765	0.438	0.149	5.05e-42	NGN3_high,FEV_high,CHGA_high	CRISPLD1
SSTR2	1.1e-45	0.744411	0.619	0.283	1.95e-41	NGN3_high,FEV_high,CHGA_high	SSTR2
KAT6B	1.32e-45	0.624564	0.663	0.518	2.34e-41	NGN3_high,FEV_high,CHGA_high	KAT6B
FABP7	1.86e-45	1.35188	0.394	0.102	3.32e-41	NGN3_high,FEV_high,CHGA_high	FABP7
TOX	5.69e-45	0.535545	0.565	0.219	1.01e-40	NGN3_high,FEV_high,CHGA_high	TOX
TAL2	7.11e-45	0.55588	0.32	0.066	1.27e-40	NGN3_high,FEV_high,CHGA_high	TAL2
RAB3B	3.03e-44	0.591396	0.988	0.874	5.39e-40	NGN3_high,FEV_high,CHGA_high	RAB3B
PCSK1	3.3e-44	0.843908	0.765	0.497	5.88e-40	NGN3_high,FEV_high,CHGA_high	PCSK1
PCBD1	3.1e-43	0.494986	0.995	0.97	5.52e-39	NGN3_high,FEV_high,CHGA_high	PCBD1
MAP1B	3.39e-43	0.668153	0.929	0.799	6.04e-39	NGN3_high,FEV_high,CHGA_high	MAP1B
MTSS1L	2.77e-41	0.566801	0.494	0.207	4.93e-37	NGN3_high,FEV_high,CHGA_high	MTSS1L
AIF1	5.41e-40	0.57329	0.423	0.131	9.63e-36	NGN3_high,FEV_high,CHGA_high	AIF1
WSCD1	6.87e-40	0.444814	0.372	0.105	1.22e-35	NGN3_high,FEV_high,CHGA_high	WSCD1
UBAP2L	1.13e-39	0.581319	0.589	0.355	2.01e-35	NGN3_high,FEV_high,CHGA_high	UBAP2L
EID1	8.26e-39	0.443759	0.998	0.986	1.47e-34	NGN3_high,FEV_high,CHGA_high	EID1
NEGR1	1.09e-38	0.6688	0.526	0.216	1.94e-34	NGN3_high,FEV_high,CHGA_high	NEGR1
FOXA2	1.18e-38	0.580635	0.878	0.769	2.11e-34	NGN3_high,FEV_high,CHGA_high	FOXA2
TUBA1A	3.47e-38	0.71927	0.99	0.959	6.18e-34	NGN3_high,FEV_high,CHGA_high	TUBA1A
MLLT11	1.06e-37	0.600858	0.753	0.681	1.89e-33	NGN3_high,FEV_high,CHGA_high	MLLT11
RP11-343J3.2	2.83e-37	0.435186	0.298	0.064	5.04e-33	NGN3_high,FEV_high,CHGA_high	RP11-343J3.2
BCAR3	1.03e-36	0.451108	0.56	0.234	1.83e-32	NGN3_high,FEV_high,CHGA_high	BCAR3
STMN1	3.03e-36	0.624065	0.998	0.992	5.39e-32	NGN3_high,FEV_high,CHGA_high	STMN1
DHRS7	3.25e-36	0.538187	0.8	0.781	5.8e-32	NGN3_high,FEV_high,CHGA_high	DHRS7
VCAN	3.96e-36	0.739493	0.467	0.173	7.05e-32	NGN3_high,FEV_high,CHGA_high	VCAN
PCDH9	2.52e-35	0.617955	0.44	0.155	4.5e-31	NGN3_high,FEV_high,CHGA_high	PCDH9
ASCL2	2.61e-35	0.688338	0.682	0.567	4.65e-31	NGN3_high,FEV_high,CHGA_high	ASCL2
DCBLD1	5.39e-35	0.445438	0.381	0.119	9.59e-31	NGN3_high,FEV_high,CHGA_high	DCBLD1
SEC61B	6.83e-35	0.45791	1	0.988	1.22e-30	NGN3_high,FEV_high,CHGA_high	SEC61B
CNKSR31	1.02e-34	0.637226	0.67	0.487	1.82e-30	NGN3_high,FEV_high,CHGA_high	CNKSR3
TSPAN5	1.49e-34	0.544876	0.614	0.312	2.66e-30	NGN3_high,FEV_high,CHGA_high	TSPAN5
C11orf87	3.35e-34	0.526983	0.347	0.102	5.97e-30	NGN3_high,FEV_high,CHGA_high	C11orf87
FAM134B	1.96e-33	0.421836	0.597	0.278	3.49e-29	NGN3_high,FEV_high,CHGA_high	FAM134B
C1QL1	3.29e-33	0.53778	0.878	0.623	5.87e-29	NGN3_high,FEV_high,CHGA_high	C1QL1
CPE1	1.08e-32	0.4915	0.998	0.903	1.92e-28	NGN3_high,FEV_high,CHGA_high	CPE
ARF5	1.62e-32	0.445946	0.956	0.945	2.88e-28	NGN3_high,FEV_high,CHGA_high	ARF5
ADI1	6.55e-32	0.698704	0.628	0.645	1.17e-27	NGN3_high,FEV_high,CHGA_high	ADI1
RPAIN	1.4e-31	0.41196	0.829	0.789	2.5e-27	NGN3_high,FEV_high,CHGA_high	RPAIN
NAIP	4.45e-31	0.496452	0.511	0.25	7.92e-27	NGN3_high,FEV_high,CHGA_high	NAIP
ACTG1	6.61e-31	0.433138	1	1	1.18e-26	NGN3_high,FEV_high,CHGA_high	ACTG1
CHD7	8.83e-30	0.45931	0.746	0.658	1.57e-25	NGN3_high,FEV_high,CHGA_high	CHD7
QDPR	2.3e-29	0.471249	0.973	0.882	4.1e-25	NGN3_high,FEV_high,CHGA_high	QDPR
KCTD12	4.36e-29	0.617358	0.941	0.793	7.76e-25	NGN3_high,FEV_high,CHGA_high	KCTD12
UNC119	4.93e-29	0.441903	0.531	0.261	8.78e-25	NGN3_high,FEV_high,CHGA_high	UNC119
DPP10	5.38e-29	0.487861	0.509	0.255	9.58e-25	NGN3_high,FEV_high,CHGA_high	DPP10
SLCO3A1	5.55e-29	0.420687	0.413	0.153	9.89e-25	NGN3_high,FEV_high,CHGA_high	SLCO3A1
RFX3	6.01e-29	0.468871	0.709	0.517	1.07e-24	NGN3_high,FEV_high,CHGA_high	RFX3
ANKS1B	8.54e-29	0.469142	0.443	0.182	1.52e-24	NGN3_high,FEV_high,CHGA_high	ANKS1B
RASA4	1.03e-28	0.429578	0.438	0.193	1.83e-24	NGN3_high,FEV_high,CHGA_high	RASA4
OR51E1	1.16e-28	0.545214	0.227	0.048	2.06e-24	NGN3_high,FEV_high,CHGA_high	OR51E1
RBP1	1.31e-28	0.458906	0.998	0.985	2.34e-24	NGN3_high,FEV_high,CHGA_high	RBP1
PRKAG2	1.65e-28	0.449735	0.472	0.212	2.94e-24	NGN3_high,FEV_high,CHGA_high	PRKAG2
RUNX1T1	1.77e-28	0.491052	0.694	0.427	3.15e-24	NGN3_high,FEV_high,CHGA_high	RUNX1T1
TXNDC17	2.57e-28	0.43766	0.924	0.885	4.58e-24	NGN3_high,FEV_high,CHGA_high	TXNDC17
MATN2	2.91e-28	0.478295	0.389	0.149	5.18e-24	NGN3_high,FEV_high,CHGA_high	MATN2
DBN1	3.32e-28	0.423713	0.685	0.537	5.91e-24	NGN3_high,FEV_high,CHGA_high	DBN1
HIST1H2BJ	4.19e-28	0.494187	0.362	0.132	7.46e-24	NGN3_high,FEV_high,CHGA_high	HIST1H2BJ
LIN7A	6.81e-28	0.485582	0.445	0.212	1.21e-23	NGN3_high,FEV_high,CHGA_high	LIN7A
ATP6V0E2	9.24e-28	0.40301	0.724	0.65	1.65e-23	NGN3_high,FEV_high,CHGA_high	ATP6V0E2
MRFAP1	1.07e-27	0.400583	0.946	0.909	1.9e-23	NGN3_high,FEV_high,CHGA_high	MRFAP1
ENO1	3.27e-27	0.60525	0.963	0.92	5.82e-23	NGN3_high,FEV_high,CHGA_high	ENO1
KCNK16	7e-27	0.555109	0.919	0.758	1.25e-22	NGN3_high,FEV_high,CHGA_high	KCNK16
H3F3B	1.38e-26	0.450707	1	0.996	2.47e-22	NGN3_high,FEV_high,CHGA_high	H3F3B
TPI1	4.32e-26	0.563865	0.995	0.986	7.7e-22	NGN3_high,FEV_high,CHGA_high	TPI1
SESN3	1.16e-25	0.477967	0.521	0.268	2.07e-21	NGN3_high,FEV_high,CHGA_high	SESN3
ARC	3e-25	0.415635	0.242	0.074	5.34e-21	NGN3_high,FEV_high,CHGA_high	ARC
RIMS2	3.68e-25	0.426304	0.653	0.474	6.55e-21	NGN3_high,FEV_high,CHGA_high	RIMS2
ASCL11	3.97e-25	0.722367	0.474	0.221	7.07e-21	NGN3_high,FEV_high,CHGA_high	ASCL1
GCH1	4.32e-25	0.485264	0.824	0.678	7.7e-21	NGN3_high,FEV_high,CHGA_high	GCH1
EDIL3	5.17e-25	0.410296	0.482	0.227	9.2e-21	NGN3_high,FEV_high,CHGA_high	EDIL3
ZNF503	5.22e-25	0.508342	0.543	0.275	9.29e-21	NGN3_high,FEV_high,CHGA_high	ZNF503
SMARCA2	1.14e-24	0.45038	0.731	0.594	2.03e-20	NGN3_high,FEV_high,CHGA_high	SMARCA2
AC009014.3	1.57e-24	0.428007	0.692	0.662	2.79e-20	NGN3_high,FEV_high,CHGA_high	AC009014.3
SLC7A2	3.78e-24	0.473501	0.809	0.714	6.73e-20	NGN3_high,FEV_high,CHGA_high	SLC7A2
CTC-340A15.2	4.87e-24	0.53555	0.433	0.2	8.67e-20	NGN3_high,FEV_high,CHGA_high	CTC-340A15.2
IGF2	1.23e-23	0.882417	0.995	0.985	2.19e-19	NGN3_high,FEV_high,CHGA_high	IGF2
CCDC28B	2.52e-23	0.416445	0.836	0.71	4.48e-19	NGN3_high,FEV_high,CHGA_high	CCDC28B
ANXA6	6.99e-23	0.405856	0.846	0.684	1.24e-18	NGN3_high,FEV_high,CHGA_high	ANXA6
NLRP1	1.06e-22	0.411953	0.716	0.557	1.9e-18	NGN3_high,FEV_high,CHGA_high	NLRP1
KIF19	1.44e-22	0.426072	0.538	0.292	2.56e-18	NGN3_high,FEV_high,CHGA_high	KIF19
NKX6-1	3.46e-22	0.492804	0.496	0.247	6.16e-18	NGN3_high,FEV_high,CHGA_high	NKX6-1
C7	8.31e-22	0.460534	0.259	0.086	1.48e-17	NGN3_high,FEV_high,CHGA_high	C7
PTHLH	1.24e-21	0.505361	0.443	0.205	2.21e-17	NGN3_high,FEV_high,CHGA_high	PTHLH
HMGB3	2.54e-21	0.607017	0.516	0.439	4.52e-17	NGN3_high,FEV_high,CHGA_high	HMGB3
MLLT3	7.08e-21	0.420669	0.621	0.447	1.26e-16	NGN3_high,FEV_high,CHGA_high	MLLT3
MSRA	7.4e-21	0.405407	0.372	0.165	1.32e-16	NGN3_high,FEV_high,CHGA_high	MSRA
UBE2E3	8.79e-21	0.459465	0.687	0.573	1.57e-16	NGN3_high,FEV_high,CHGA_high	UBE2E3
TPH1	1.42e-20	0.964359	0.614	0.451	2.52e-16	NGN3_high,FEV_high,CHGA_high	TPH1
CITED2	3.16e-20	0.554054	0.707	0.565	5.63e-16	NGN3_high,FEV_high,CHGA_high	CITED2
CDKN1C	4.36e-20	0.743122	0.619	0.594	7.77e-16	NGN3_high,FEV_high,CHGA_high	CDKN1C
ALDOA	9.67e-20	0.4393	0.936	0.917	1.72e-15	NGN3_high,FEV_high,CHGA_high	ALDOA
MAP1LC3A	1.58e-19	0.404462	0.9	0.764	2.82e-15	NGN3_high,FEV_high,CHGA_high	MAP1LC3A
BNIP3	3.16e-19	0.466284	0.743	0.713	5.62e-15	NGN3_high,FEV_high,CHGA_high	BNIP3
PAPPA2	1.86e-18	0.672848	0.271	0.107	3.31e-14	NGN3_high,FEV_high,CHGA_high	PAPPA2
HN1	3.58e-18	0.403628	0.861	0.764	6.38e-14	NGN3_high,FEV_high,CHGA_high	HN1
GPR160	4.93e-18	0.432075	0.389	0.22	8.79e-14	NGN3_high,FEV_high,CHGA_high	GPR160
LINC00643	8.48e-18	0.436961	0.408	0.212	1.51e-13	NGN3_high,FEV_high,CHGA_high	LINC00643
TFPI2	1.13e-17	1.12558	0.2	0.07	2.02e-13	NGN3_high,FEV_high,CHGA_high	TFPI2
SOX4	2.72e-17	0.815545	0.919	0.844	4.85e-13	NGN3_high,FEV_high,CHGA_high	SOX4
STMN4	1.84e-16	0.427865	0.169	0.043	3.28e-12	NGN3_high,FEV_high,CHGA_high	STMN4
RASD11	8.49e-16	0.57607	0.56	0.478	1.51e-11	NGN3_high,FEV_high,CHGA_high	RASD1
HTATSF1	1.7e-15	0.402752	0.836	0.727	3.02e-11	NGN3_high,FEV_high,CHGA_high	HTATSF1
PAM	5.29e-15	0.452267	0.582	0.497	9.42e-11	NGN3_high,FEV_high,CHGA_high	PAM
LDHA	2.03e-14	0.577106	0.619	0.576	3.61e-10	NGN3_high,FEV_high,CHGA_high	LDHA
ID2	2e-13	0.462006	0.501	0.431	3.56e-09	NGN3_high,FEV_high,CHGA_high	ID2
RAMP1	7.4e-13	0.433288	0.562	0.51	1.32e-08	NGN3_high,FEV_high,CHGA_high	RAMP1
TH	8.77e-12	0.702768	0.149	0.063	1.56e-07	NGN3_high,FEV_high,CHGA_high	TH
CGA	1.66e-10	1.33044	0.178	0.083	2.96e-06	NGN3_high,FEV_high,CHGA_high	CGA
STMN2	3.65e-10	0.460508	0.67	0.639	6.51e-06	NGN3_high,FEV_high,CHGA_high	STMN2
PEG10	6.94e-10	0.436979	0.912	0.838	1.24e-05	NGN3_high,FEV_high,CHGA_high	PEG10
STC1	1.29e-09	0.400765	0.208	0.095	2.29e-05	NGN3_high,FEV_high,CHGA_high	STC1
RGS5	6.43e-09	0.445946	0.105	0.046	0.000114475	NGN3_high,FEV_high,CHGA_high	RGS5
TDO2	5.22e-07	0.487466	0.381	0.28	0.00929186	NGN3_high,FEV_high,CHGA_high	TDO2
SCG5	2.66795448754273e-322	2.41394	0.99	0.864	4.75216053321111e-318	GCG_high,PPY_high,GAST_high,PYY_high	SCG5
TTR	7.33e-275	3.5677	0.972	0.801	1.31e-270	GCG_high,PPY_high,GAST_high,PYY_high	TTR
ARX	3.66e-248	1.64404	0.806	0.04	6.52e-244	GCG_high,PPY_high,GAST_high,PYY_high	ARX
CDH18	3.73e-241	1.86671	0.834	0.067	6.65e-237	GCG_high,PPY_high,GAST_high,PYY_high	CDH18
GAST	8.9e-216	3.81442	0.995	0.981	1.58e-211	GCG_high,PPY_high,GAST_high,PYY_high	GAST
PYY	5.27e-209	3.9999	0.858	0.619	9.39e-205	GCG_high,PPY_high,GAST_high,PYY_high	PYY
CLU	9.3e-189	2.19236	0.959	0.643	1.66e-184	GCG_high,PPY_high,GAST_high,PYY_high	CLU
CD99	4.28e-186	1.436	1	0.97	7.63e-182	GCG_high,PPY_high,GAST_high,PYY_high	CD99
HIGD1A	1.03e-185	1.40345	0.977	0.812	1.84e-181	GCG_high,PPY_high,GAST_high,PYY_high	HIGD1A
C10orf10	1.8e-166	2.32473	0.92	0.595	3.2e-162	GCG_high,PPY_high,GAST_high,PYY_high	C10orf10
PAX6	4.71e-166	1.4867	0.886	0.301	8.4e-162	GCG_high,PPY_high,GAST_high,PYY_high	PAX6
TMOD1	6.06e-159	1.46273	0.855	0.225	1.08e-154	GCG_high,PPY_high,GAST_high,PYY_high	TMOD1
HEPACAM2	9.53e-149	1.47491	0.987	0.784	1.7e-144	GCG_high,PPY_high,GAST_high,PYY_high	HEPACAM2
TMEM190	1.49e-146	1.40908	0.889	0.46	2.65e-142	GCG_high,PPY_high,GAST_high,PYY_high	TMEM190
PPY	5.18e-146	4.24751	0.832	0.624	9.23e-142	GCG_high,PPY_high,GAST_high,PYY_high	PPY
ITGB1	2.09e-137	1.10515	0.964	0.834	3.72e-133	GCG_high,PPY_high,GAST_high,PYY_high	ITGB1
ISL11	4.31e-132	1.50572	0.904	0.489	7.67e-128	GCG_high,PPY_high,GAST_high,PYY_high	ISL1
SPTSSB1	1.47e-128	1.36976	0.788	0.193	2.62e-124	GCG_high,PPY_high,GAST_high,PYY_high	SPTSSB
SMC2	3.62e-127	1.32715	0.808	0.487	6.44e-123	GCG_high,PPY_high,GAST_high,PYY_high	SMC2
THSD7A	6.42e-121	1.15042	0.593	0.081	1.14e-116	GCG_high,PPY_high,GAST_high,PYY_high	THSD7A
TPPP3	3.03e-119	1.719	0.896	0.566	5.39e-115	GCG_high,PPY_high,GAST_high,PYY_high	TPPP3
GNAS	2.65e-118	1.53921	1	0.976	4.73e-114	GCG_high,PPY_high,GAST_high,PYY_high	GNAS
BTBD17	6.07e-116	1.85502	0.736	0.46	1.08e-111	GCG_high,PPY_high,GAST_high,PYY_high	BTBD17
PCSK1N	6.08e-113	1.18937	0.997	0.956	1.08e-108	GCG_high,PPY_high,GAST_high,PYY_high	PCSK1N
TSPAN1	5.48e-108	1.22368	0.803	0.465	9.76e-104	GCG_high,PPY_high,GAST_high,PYY_high	TSPAN1
KIAA12441	1.2e-107	1.12369	0.969	0.696	2.14e-103	GCG_high,PPY_high,GAST_high,PYY_high	KIAA1244
ABHD15	1.96e-106	0.888036	0.573	0.084	3.49e-102	GCG_high,PPY_high,GAST_high,PYY_high	ABHD15
MYH10	7.35e-106	0.995166	0.915	0.702	1.31e-101	GCG_high,PPY_high,GAST_high,PYY_high	MYH10
NAA20	4.01e-105	0.977544	0.839	0.616	7.15e-101	GCG_high,PPY_high,GAST_high,PYY_high	NAA20
ASPH	1.13e-104	1.26792	0.655	0.151	2.01e-100	GCG_high,PPY_high,GAST_high,PYY_high	ASPH
RPS6KA3	2.96e-104	0.989692	0.728	0.245	5.28e-100	GCG_high,PPY_high,GAST_high,PYY_high	RPS6KA3
BAMBI	2.13e-103	1.07049	0.609	0.119	3.8e-99	GCG_high,PPY_high,GAST_high,PYY_high	BAMBI
PEMT	1.16e-102	1.31524	0.904	0.598	2.07e-98	GCG_high,PPY_high,GAST_high,PYY_high	PEMT
FKBP2	1.14e-99	1.01776	1	0.976	2.03e-95	GCG_high,PPY_high,GAST_high,PYY_high	FKBP2
ERO1LB	4.27e-99	1.29704	0.852	0.428	7.6e-95	GCG_high,PPY_high,GAST_high,PYY_high	ERO1LB
C4orf48	3.23e-98	0.843282	1	0.994	5.76e-94	GCG_high,PPY_high,GAST_high,PYY_high	C4orf48
LPPR5	3.4e-96	0.8677	0.557	0.089	6.05e-92	GCG_high,PPY_high,GAST_high,PYY_high	LPPR5
RNASEK	6.61e-95	0.790573	0.829	0.579	1.18e-90	GCG_high,PPY_high,GAST_high,PYY_high	RNASEK
CPE2	7.31e-95	1.01987	0.997	0.904	1.3e-90	GCG_high,PPY_high,GAST_high,PYY_high	CPE
IRX2	2.33e-93	0.936382	0.712	0.199	4.15e-89	GCG_high,PPY_high,GAST_high,PYY_high	IRX2
C5orf38	2.14e-90	0.782168	0.596	0.116	3.82e-86	GCG_high,PPY_high,GAST_high,PYY_high	C5orf38
GPC5-AS1	4.16e-90	0.862052	0.451	0.046	7.41e-86	GCG_high,PPY_high,GAST_high,PYY_high	GPC5-AS1
CD164	1.4e-89	0.789694	0.953	0.834	2.49e-85	GCG_high,PPY_high,GAST_high,PYY_high	CD164
ENPP2	1.5e-89	0.978014	0.707	0.22	2.67e-85	GCG_high,PPY_high,GAST_high,PYY_high	ENPP2
IRX1	3.67e-88	0.742808	0.516	0.078	6.54e-84	GCG_high,PPY_high,GAST_high,PYY_high	IRX1
REEP3	1.11e-87	0.814925	0.896	0.651	1.98e-83	GCG_high,PPY_high,GAST_high,PYY_high	REEP3
PLCXD3	1.95e-86	0.877541	0.57	0.12	3.48e-82	GCG_high,PPY_high,GAST_high,PYY_high	PLCXD3
LY6H	6.66e-83	1.20275	0.676	0.388	1.19e-78	GCG_high,PPY_high,GAST_high,PYY_high	LY6H
GLS	2.3e-82	0.880097	0.64	0.204	4.09e-78	GCG_high,PPY_high,GAST_high,PYY_high	GLS
FAM174A	7.79e-82	0.790945	0.769	0.419	1.39e-77	GCG_high,PPY_high,GAST_high,PYY_high	FAM174A
AGT	1.01e-81	1.61225	0.562	0.154	1.79e-77	GCG_high,PPY_high,GAST_high,PYY_high	AGT
SEZ6L	4.55e-81	0.956535	0.845	0.526	8.11e-77	GCG_high,PPY_high,GAST_high,PYY_high	SEZ6L
P4HTM	6.46e-81	0.877855	0.92	0.71	1.15e-76	GCG_high,PPY_high,GAST_high,PYY_high	P4HTM
APOC3	1.45e-79	1.26043	0.93	0.643	2.58e-75	GCG_high,PPY_high,GAST_high,PYY_high	APOC3
H2AFJ	1.53e-79	0.915901	0.909	0.69	2.72e-75	GCG_high,PPY_high,GAST_high,PYY_high	H2AFJ
RGS41	3.78e-78	1.1411	0.969	0.752	6.74e-74	GCG_high,PPY_high,GAST_high,PYY_high	RGS4
SCGN	5.23e-78	0.937459	0.964	0.708	9.32e-74	GCG_high,PPY_high,GAST_high,PYY_high	SCGN
SMCO4	6.19e-78	0.767293	0.71	0.251	1.1e-73	GCG_high,PPY_high,GAST_high,PYY_high	SMCO4
RASSF4	8.26e-77	0.963598	0.557	0.159	1.47e-72	GCG_high,PPY_high,GAST_high,PYY_high	RASSF4
SEC11C1	4.97e-75	1.03788	0.987	0.872	8.86e-71	GCG_high,PPY_high,GAST_high,PYY_high	SEC11C
KIF12	5.18e-75	0.737135	0.663	0.215	9.22e-71	GCG_high,PPY_high,GAST_high,PYY_high	KIF12
PEG101	7.88e-74	1.78439	0.946	0.833	1.4e-69	GCG_high,PPY_high,GAST_high,PYY_high	PEG10
SCG3	8.86e-74	0.848617	0.977	0.812	1.58e-69	GCG_high,PPY_high,GAST_high,PYY_high	SCG3
MBOAT2	2.53e-73	0.836467	0.746	0.374	4.51e-69	GCG_high,PPY_high,GAST_high,PYY_high	MBOAT2
ABCC4	1.02e-72	0.628612	0.407	0.052	1.81e-68	GCG_high,PPY_high,GAST_high,PYY_high	ABCC4
COX17	3.73e-71	0.725176	0.997	0.923	6.65e-67	GCG_high,PPY_high,GAST_high,PYY_high	COX17
RP11-101E14.2	1.15e-70	0.627336	0.417	0.057	2.05e-66	GCG_high,PPY_high,GAST_high,PYY_high	RP11-101E14.2
RP11-527L4.2	2.38e-70	0.466031	0.282	0.012	4.25e-66	GCG_high,PPY_high,GAST_high,PYY_high	RP11-527L4.2
DOK6	8.77e-70	0.519075	0.378	0.042	1.56e-65	GCG_high,PPY_high,GAST_high,PYY_high	DOK6
F10	9.82e-70	0.805207	0.956	0.817	1.75e-65	GCG_high,PPY_high,GAST_high,PYY_high	F10
RAP1B	1.92e-69	0.869797	0.889	0.706	3.42e-65	GCG_high,PPY_high,GAST_high,PYY_high	RAP1B
VSTM2L	3.64e-69	0.758045	0.528	0.126	6.48e-65	GCG_high,PPY_high,GAST_high,PYY_high	VSTM2L
LRPAP1	9.35e-69	0.706537	0.951	0.783	1.67e-64	GCG_high,PPY_high,GAST_high,PYY_high	LRPAP1
CDK5RAP1	1.22e-68	1.06021	0.606	0.222	2.17e-64	GCG_high,PPY_high,GAST_high,PYY_high	CDK5RAP1
GCG	1.97e-68	4.88202	0.772	0.726	3.51e-64	GCG_high,PPY_high,GAST_high,PYY_high	GCG
BTBD11	2.01e-68	0.480843	0.293	0.017	3.58e-64	GCG_high,PPY_high,GAST_high,PYY_high	BTBD11
TMEM59	8.11e-68	0.699508	0.997	0.973	1.44e-63	GCG_high,PPY_high,GAST_high,PYY_high	TMEM59
CTSL	2.56e-67	0.711402	0.78	0.472	4.56e-63	GCG_high,PPY_high,GAST_high,PYY_high	CTSL
TMED3	3.59e-67	0.719083	0.858	0.699	6.4e-63	GCG_high,PPY_high,GAST_high,PYY_high	TMED3
TP53I13	7.29e-67	0.703075	0.611	0.198	1.3e-62	GCG_high,PPY_high,GAST_high,PYY_high	TP53I13
C12orf75	2.67e-66	0.854672	0.99	0.832	4.75e-62	GCG_high,PPY_high,GAST_high,PYY_high	C12orf75
SLITRK6	1.21e-65	0.592627	0.345	0.034	2.16e-61	GCG_high,PPY_high,GAST_high,PYY_high	SLITRK6
KIAA13771	5.53e-65	0.778826	0.642	0.228	9.85e-61	GCG_high,PPY_high,GAST_high,PYY_high	KIAA1377
VSTM2A	1.66e-64	0.60881	0.365	0.047	2.95e-60	GCG_high,PPY_high,GAST_high,PYY_high	VSTM2A
AKAP12	3.44e-64	0.694174	0.487	0.103	6.13e-60	GCG_high,PPY_high,GAST_high,PYY_high	AKAP12
PLCE1	1.08e-62	1.03324	0.446	0.105	1.92e-58	GCG_high,PPY_high,GAST_high,PYY_high	PLCE1
HAP1	1.83e-62	0.79351	0.508	0.121	3.26e-58	GCG_high,PPY_high,GAST_high,PYY_high	HAP1
IQGAP2	2.5e-62	0.584032	0.415	0.07	4.45e-58	GCG_high,PPY_high,GAST_high,PYY_high	IQGAP2
ATP1B1	1.59e-61	0.828795	0.891	0.778	2.84e-57	GCG_high,PPY_high,GAST_high,PYY_high	ATP1B1
TPD52L1	1.03e-60	0.671145	0.49	0.124	1.83e-56	GCG_high,PPY_high,GAST_high,PYY_high	TPD52L1
DMKN	3.03e-60	0.671556	0.984	0.901	5.39e-56	GCG_high,PPY_high,GAST_high,PYY_high	DMKN
TMEM147	6.28e-60	0.716318	0.959	0.917	1.12e-55	GCG_high,PPY_high,GAST_high,PYY_high	TMEM147
NSG2	2.23e-59	0.415408	0.262	0.015	3.97e-55	GCG_high,PPY_high,GAST_high,PYY_high	NSG2
TMX4	3.69e-59	1.0275	0.72	0.493	6.57e-55	GCG_high,PPY_high,GAST_high,PYY_high	TMX4
ITM2B	1.96e-58	0.661585	0.979	0.927	3.5e-54	GCG_high,PPY_high,GAST_high,PYY_high	ITM2B
SGMS2	6.5e-58	0.472193	0.313	0.033	1.16e-53	GCG_high,PPY_high,GAST_high,PYY_high	SGMS2
FXYD2	1.24e-57	1.67971	0.762	0.533	2.21e-53	GCG_high,PPY_high,GAST_high,PYY_high	FXYD2
IFI27L2	1.49e-57	0.695195	0.858	0.679	2.65e-53	GCG_high,PPY_high,GAST_high,PYY_high	IFI27L2
B3GALT1	1.28e-56	0.603712	0.459	0.112	2.28e-52	GCG_high,PPY_high,GAST_high,PYY_high	B3GALT1
MAFB	1.61e-56	0.84524	0.974	0.755	2.87e-52	GCG_high,PPY_high,GAST_high,PYY_high	MAFB
GNAI1	1.72e-56	0.641444	0.751	0.47	3.07e-52	GCG_high,PPY_high,GAST_high,PYY_high	GNAI1
TERF2IP	5.09e-56	0.641276	0.93	0.75	9.07e-52	GCG_high,PPY_high,GAST_high,PYY_high	TERF2IP
NDN	1.02e-55	0.669193	0.839	0.723	1.82e-51	GCG_high,PPY_high,GAST_high,PYY_high	NDN
MYO10	3.89e-55	0.751715	0.811	0.591	6.93e-51	GCG_high,PPY_high,GAST_high,PYY_high	MYO10
TXNDC12	7.78e-55	0.681129	0.904	0.784	1.39e-50	GCG_high,PPY_high,GAST_high,PYY_high	TXNDC12
DPP4	1.27e-54	0.785009	0.386	0.082	2.26e-50	GCG_high,PPY_high,GAST_high,PYY_high	DPP4
CD63	1.81e-54	0.65683	1	0.997	3.22e-50	GCG_high,PPY_high,GAST_high,PYY_high	CD63
FAM46A1	2.54e-54	0.840224	0.801	0.521	4.53e-50	GCG_high,PPY_high,GAST_high,PYY_high	FAM46A
CTSZ	8.74e-54	0.830969	0.567	0.229	1.56e-49	GCG_high,PPY_high,GAST_high,PYY_high	CTSZ
ZNF330	9.27e-53	0.635269	0.819	0.598	1.65e-48	GCG_high,PPY_high,GAST_high,PYY_high	ZNF330
PDLIM4	9.89e-53	0.666036	0.668	0.287	1.76e-48	GCG_high,PPY_high,GAST_high,PYY_high	PDLIM4
TIFA	1.15e-52	0.530352	0.448	0.109	2.05e-48	GCG_high,PPY_high,GAST_high,PYY_high	TIFA
SDF2L1	5.18e-52	0.701795	0.883	0.749	9.22e-48	GCG_high,PPY_high,GAST_high,PYY_high	SDF2L1
ITPR1	6.23e-52	0.60968	0.433	0.114	1.11e-47	GCG_high,PPY_high,GAST_high,PYY_high	ITPR1
AMBP	1.13e-51	1.188	0.909	0.761	2e-47	GCG_high,PPY_high,GAST_high,PYY_high	AMBP
KLHL4	1.46e-51	0.440271	0.363	0.061	2.61e-47	GCG_high,PPY_high,GAST_high,PYY_high	KLHL4
CMTM8	2.87e-51	0.717514	0.837	0.618	5.11e-47	GCG_high,PPY_high,GAST_high,PYY_high	CMTM8
SPINK1	8.13e-51	0.600327	0.982	0.841	1.45e-46	GCG_high,PPY_high,GAST_high,PYY_high	SPINK1
EGFL7	2.89e-50	0.679793	0.64	0.278	5.15e-46	GCG_high,PPY_high,GAST_high,PYY_high	EGFL7
MYO3A	3.92e-50	0.604233	0.648	0.268	6.98e-46	GCG_high,PPY_high,GAST_high,PYY_high	MYO3A
ERP29	6.42e-50	0.57448	0.992	0.964	1.14e-45	GCG_high,PPY_high,GAST_high,PYY_high	ERP29
EMC7	9.89e-50	0.59514	0.883	0.769	1.76e-45	GCG_high,PPY_high,GAST_high,PYY_high	EMC7
VIM	1.94e-49	1.1151	0.684	0.383	3.45e-45	GCG_high,PPY_high,GAST_high,PYY_high	VIM
APLP1	3.62e-49	0.625353	0.816	0.619	6.44e-45	GCG_high,PPY_high,GAST_high,PYY_high	APLP1
CAMK2G	5.45e-49	0.672684	0.472	0.154	9.7e-45	GCG_high,PPY_high,GAST_high,PYY_high	CAMK2G
ABHD14A	5.45e-49	0.580048	0.751	0.592	9.71e-45	GCG_high,PPY_high,GAST_high,PYY_high	ABHD14A
TUSC3	2.12e-48	0.583662	0.961	0.854	3.78e-44	GCG_high,PPY_high,GAST_high,PYY_high	TUSC3
SERPINI1	4.92e-48	0.670502	0.596	0.255	8.76e-44	GCG_high,PPY_high,GAST_high,PYY_high	SERPINI1
DPM3	1.43e-47	0.586288	0.865	0.748	2.55e-43	GCG_high,PPY_high,GAST_high,PYY_high	DPM3
NPDC1	3.66e-47	0.560078	0.845	0.726	6.53e-43	GCG_high,PPY_high,GAST_high,PYY_high	NPDC1
ATP5E	9.62e-47	0.478111	1	1	1.71e-42	GCG_high,PPY_high,GAST_high,PYY_high	ATP5E
ABCC8	1.64e-46	0.716214	0.728	0.451	2.92e-42	GCG_high,PPY_high,GAST_high,PYY_high	ABCC8
F2	1.89e-46	0.644864	0.539	0.2	3.37e-42	GCG_high,PPY_high,GAST_high,PYY_high	F2
CACNA2D2	2.66e-46	0.500615	0.466	0.135	4.74e-42	GCG_high,PPY_high,GAST_high,PYY_high	CACNA2D2
ETV11	3.21e-46	0.78994	0.78	0.467	5.71e-42	GCG_high,PPY_high,GAST_high,PYY_high	ETV1
TSPAN2	4.3e-46	0.618143	0.772	0.52	7.65e-42	GCG_high,PPY_high,GAST_high,PYY_high	TSPAN2
RGS17	9.26e-46	0.602889	0.614	0.265	1.65e-41	GCG_high,PPY_high,GAST_high,PYY_high	RGS17
GRIA3	1.87e-45	0.480484	0.402	0.094	3.33e-41	GCG_high,PPY_high,GAST_high,PYY_high	GRIA3
MOB1B	2.51e-45	0.601977	0.573	0.234	4.47e-41	GCG_high,PPY_high,GAST_high,PYY_high	MOB1B
NENF	3.14e-45	0.535099	0.881	0.762	5.59e-41	GCG_high,PPY_high,GAST_high,PYY_high	NENF
PLCB1	5.05e-45	0.505795	0.453	0.128	8.99e-41	GCG_high,PPY_high,GAST_high,PYY_high	PLCB1
ELP4	2.08e-44	0.486647	0.464	0.141	3.7e-40	GCG_high,PPY_high,GAST_high,PYY_high	ELP4
SLC6A4	3.73e-44	0.418972	0.277	0.039	6.64e-40	GCG_high,PPY_high,GAST_high,PYY_high	SLC6A4
DSP	6.36e-44	0.688893	0.959	0.905	1.13e-39	GCG_high,PPY_high,GAST_high,PYY_high	DSP
KRTCAP2	1.29e-43	0.566196	0.953	0.889	2.3e-39	GCG_high,PPY_high,GAST_high,PYY_high	KRTCAP2
DPEP1	1.57e-43	0.680348	0.65	0.42	2.8e-39	GCG_high,PPY_high,GAST_high,PYY_high	DPEP1
PPIB	1.38e-42	0.628085	1	0.996	2.46e-38	GCG_high,PPY_high,GAST_high,PYY_high	PPIB
GPX7	1.45e-42	0.577126	0.523	0.219	2.58e-38	GCG_high,PPY_high,GAST_high,PYY_high	GPX7
BTG1	1.6e-42	0.672693	0.959	0.893	2.85e-38	GCG_high,PPY_high,GAST_high,PYY_high	BTG1
TIMP2	2.24e-42	0.6386	0.521	0.199	3.98e-38	GCG_high,PPY_high,GAST_high,PYY_high	TIMP2
CD55	3.23e-42	0.440998	0.386	0.093	5.76e-38	GCG_high,PPY_high,GAST_high,PYY_high	CD55
GABARAPL2	1.61e-41	0.490331	0.995	0.945	2.86e-37	GCG_high,PPY_high,GAST_high,PYY_high	GABARAPL2
CHST9	3.26e-41	0.411489	0.342	0.071	5.81e-37	GCG_high,PPY_high,GAST_high,PYY_high	CHST9
CRELD2	4.72e-41	0.532809	0.751	0.628	8.41e-37	GCG_high,PPY_high,GAST_high,PYY_high	CRELD2
ATP5L	5.03e-41	0.42269	1	1	8.97e-37	GCG_high,PPY_high,GAST_high,PYY_high	ATP5L
EMC10	7.98e-41	0.489422	0.863	0.79	1.42e-36	GCG_high,PPY_high,GAST_high,PYY_high	EMC10
TM4SF4	9.1e-41	0.926464	0.645	0.439	1.62e-36	GCG_high,PPY_high,GAST_high,PYY_high	TM4SF4
TIMP31	1.12e-40	1.00664	0.655	0.461	2e-36	GCG_high,PPY_high,GAST_high,PYY_high	TIMP3
SYT7	1.72e-40	0.561193	0.668	0.312	3.07e-36	GCG_high,PPY_high,GAST_high,PYY_high	SYT7
LDLRAP1	1.86e-40	0.61601	0.687	0.356	3.31e-36	GCG_high,PPY_high,GAST_high,PYY_high	LDLRAP1
SSTR21	4.94e-40	0.620869	0.637	0.283	8.79e-36	GCG_high,PPY_high,GAST_high,PYY_high	SSTR2
CXCL1	7.06e-40	0.442859	0.218	0.021	1.26e-35	GCG_high,PPY_high,GAST_high,PYY_high	CXCL1
ST6GALNAC51	7.61e-40	0.624581	0.832	0.547	1.36e-35	GCG_high,PPY_high,GAST_high,PYY_high	ST6GALNAC5
CRELD1	1.62e-39	0.527412	0.728	0.53	2.89e-35	GCG_high,PPY_high,GAST_high,PYY_high	CRELD1
SPINT2	5.2e-39	0.517431	0.997	0.974	9.27e-35	GCG_high,PPY_high,GAST_high,PYY_high	SPINT2
SERPINA1	1.46e-38	0.84762	0.821	0.634	2.6e-34	GCG_high,PPY_high,GAST_high,PYY_high	SERPINA1
SLC16A12	2.3e-38	0.472274	0.497	0.177	4.1e-34	GCG_high,PPY_high,GAST_high,PYY_high	SLC16A12
SORBS2	5.1e-38	0.548879	0.741	0.493	9.09e-34	GCG_high,PPY_high,GAST_high,PYY_high	SORBS2
C14orf132	2.12e-37	0.527671	0.785	0.614	3.78e-33	GCG_high,PPY_high,GAST_high,PYY_high	C14orf132
SLC25A33	7.76e-37	0.511369	0.617	0.29	1.38e-32	GCG_high,PPY_high,GAST_high,PYY_high	SLC25A33
WWOX	1.25e-36	0.480071	0.531	0.224	2.22e-32	GCG_high,PPY_high,GAST_high,PYY_high	WWOX
ATP2B1	5.46e-36	0.567925	0.961	0.882	9.73e-32	GCG_high,PPY_high,GAST_high,PYY_high	ATP2B1
GAD2	2.17e-35	0.702659	0.681	0.517	3.86e-31	GCG_high,PPY_high,GAST_high,PYY_high	GAD2
VKORC1	2.95e-35	0.472168	0.847	0.763	5.25e-31	GCG_high,PPY_high,GAST_high,PYY_high	VKORC1
CRIP2	1.35e-34	0.535818	0.562	0.256	2.4e-30	GCG_high,PPY_high,GAST_high,PYY_high	CRIP2
SPCS1	1.65e-34	0.487223	0.964	0.931	2.95e-30	GCG_high,PPY_high,GAST_high,PYY_high	SPCS1
NEAT1	9.17e-34	0.950669	0.756	0.641	1.63e-29	GCG_high,PPY_high,GAST_high,PYY_high	NEAT1
C15orf48	1.94e-33	0.603136	0.811	0.564	3.46e-29	GCG_high,PPY_high,GAST_high,PYY_high	C15orf48
RHBDD2	4.51e-33	0.49029	0.925	0.796	8.04e-29	GCG_high,PPY_high,GAST_high,PYY_high	RHBDD2
FRMD4B	5.52e-33	0.506215	0.601	0.29	9.84e-29	GCG_high,PPY_high,GAST_high,PYY_high	FRMD4B
CTSA	6.56e-33	0.515808	0.624	0.334	1.17e-28	GCG_high,PPY_high,GAST_high,PYY_high	CTSA
PXK	9.55e-33	0.421823	0.391	0.13	1.7e-28	GCG_high,PPY_high,GAST_high,PYY_high	PXK
TSPAN4	1.2e-32	0.455192	0.477	0.201	2.13e-28	GCG_high,PPY_high,GAST_high,PYY_high	TSPAN4
TTLL10	1.49e-32	0.416937	0.433	0.155	2.65e-28	GCG_high,PPY_high,GAST_high,PYY_high	TTLL10
SECISBP2	2.38e-32	0.475922	0.645	0.552	4.23e-28	GCG_high,PPY_high,GAST_high,PYY_high	SECISBP2
PIGP	2.44e-32	0.483187	0.777	0.611	4.35e-28	GCG_high,PPY_high,GAST_high,PYY_high	PIGP
ODF3B	3.44e-32	0.487304	0.404	0.138	6.12e-28	GCG_high,PPY_high,GAST_high,PYY_high	ODF3B
MGST1	6.72e-32	0.815272	0.583	0.402	1.2e-27	GCG_high,PPY_high,GAST_high,PYY_high	MGST1
KDM1B	1.33e-31	0.488218	0.479	0.195	2.36e-27	GCG_high,PPY_high,GAST_high,PYY_high	KDM1B
C1QTNF4	1.37e-31	0.531248	0.402	0.136	2.43e-27	GCG_high,PPY_high,GAST_high,PYY_high	C1QTNF4
NUCB2	2.24e-31	0.533154	0.902	0.777	3.99e-27	GCG_high,PPY_high,GAST_high,PYY_high	NUCB2
EFCAB1	4.66e-31	0.455327	0.259	0.067	8.3e-27	GCG_high,PPY_high,GAST_high,PYY_high	EFCAB1
MAST4	7.22e-31	0.500919	0.583	0.289	1.29e-26	GCG_high,PPY_high,GAST_high,PYY_high	MAST4
PODXL2	7.69e-31	0.483674	0.668	0.493	1.37e-26	GCG_high,PPY_high,GAST_high,PYY_high	PODXL2
CRNDE	2.32e-30	0.497116	0.609	0.308	4.14e-26	GCG_high,PPY_high,GAST_high,PYY_high	CRNDE
VWA5A	3.26e-30	0.423791	0.391	0.139	5.8e-26	GCG_high,PPY_high,GAST_high,PYY_high	VWA5A
GAS2L3	3.78e-30	0.460631	0.326	0.102	6.74e-26	GCG_high,PPY_high,GAST_high,PYY_high	GAS2L3
ATRAID	4.23e-30	0.461557	0.925	0.858	7.53e-26	GCG_high,PPY_high,GAST_high,PYY_high	ATRAID
MPC2	4.42e-30	0.460221	0.935	0.859	7.88e-26	GCG_high,PPY_high,GAST_high,PYY_high	MPC2
TMED1	5.55e-30	0.442989	0.658	0.486	9.88e-26	GCG_high,PPY_high,GAST_high,PYY_high	TMED1
GC	7.46e-30	1.04899	0.329	0.104	1.33e-25	GCG_high,PPY_high,GAST_high,PYY_high	GC
KCNMA1	1.2e-29	0.550958	0.544	0.247	2.14e-25	GCG_high,PPY_high,GAST_high,PYY_high	KCNMA1
APOA1BP	1.38e-29	0.440286	0.87	0.799	2.45e-25	GCG_high,PPY_high,GAST_high,PYY_high	APOA1BP
NDUFA13	1.87e-29	0.434245	0.992	0.969	3.33e-25	GCG_high,PPY_high,GAST_high,PYY_high	NDUFA13
NDUFB1	1.96e-29	0.404251	1	0.985	3.49e-25	GCG_high,PPY_high,GAST_high,PYY_high	NDUFB1
TSPAN7	6.04e-29	0.496796	0.632	0.45	1.08e-24	GCG_high,PPY_high,GAST_high,PYY_high	TSPAN7
ALDH1A1	7.26e-29	0.579065	0.767	0.533	1.29e-24	GCG_high,PPY_high,GAST_high,PYY_high	ALDH1A1
GRB14	7.35e-29	0.438362	0.534	0.246	1.31e-24	GCG_high,PPY_high,GAST_high,PYY_high	GRB14
CALY	1.78e-28	0.462034	0.272	0.079	3.18e-24	GCG_high,PPY_high,GAST_high,PYY_high	CALY
TSTD1	1.85e-28	0.453608	0.744	0.593	3.29e-24	GCG_high,PPY_high,GAST_high,PYY_high	TSTD1
NDUFC1	1.88e-28	0.414653	0.977	0.924	3.34e-24	GCG_high,PPY_high,GAST_high,PYY_high	NDUFC1
SQSTM1	2.72e-28	0.523596	0.837	0.72	4.85e-24	GCG_high,PPY_high,GAST_high,PYY_high	SQSTM1
CHGB	4.93e-28	0.473201	0.917	0.755	8.78e-24	GCG_high,PPY_high,GAST_high,PYY_high	CHGB
COX8A	9e-28	0.401747	0.995	0.967	1.6e-23	GCG_high,PPY_high,GAST_high,PYY_high	COX8A
GOLGA4	9.24e-28	0.403645	0.808	0.736	1.65e-23	GCG_high,PPY_high,GAST_high,PYY_high	GOLGA4
PNMT	9.63e-28	0.429627	0.355	0.12	1.72e-23	GCG_high,PPY_high,GAST_high,PYY_high	PNMT
LRP5	1.45e-27	0.552596	0.609	0.352	2.58e-23	GCG_high,PPY_high,GAST_high,PYY_high	LRP5
DZIP3	1.83e-27	0.457797	0.697	0.597	3.25e-23	GCG_high,PPY_high,GAST_high,PYY_high	DZIP3
SLC43A2	2.38e-27	0.415079	0.456	0.198	4.25e-23	GCG_high,PPY_high,GAST_high,PYY_high	SLC43A2
CACNA2D1	3.91e-27	0.485832	0.813	0.62	6.97e-23	GCG_high,PPY_high,GAST_high,PYY_high	CACNA2D1
FTCD	4.18e-27	0.406996	0.464	0.194	7.45e-23	GCG_high,PPY_high,GAST_high,PYY_high	FTCD
ATP6V0B	4.39e-27	0.448333	0.99	0.95	7.82e-23	GCG_high,PPY_high,GAST_high,PYY_high	ATP6V0B
RABAC1	6.31e-27	0.408185	0.979	0.943	1.12e-22	GCG_high,PPY_high,GAST_high,PYY_high	RABAC1
NME3	8.67e-27	0.412631	0.79	0.711	1.54e-22	GCG_high,PPY_high,GAST_high,PYY_high	NME3
CTTNBP2	1.07e-26	0.405222	0.497	0.222	1.91e-22	GCG_high,PPY_high,GAST_high,PYY_high	CTTNBP2
TMEM56	1.14e-26	0.491019	0.593	0.323	2.03e-22	GCG_high,PPY_high,GAST_high,PYY_high	TMEM56
KCNMB2	2.09e-26	0.40011	0.29	0.089	3.73e-22	GCG_high,PPY_high,GAST_high,PYY_high	KCNMB2
G6PC3	2.38e-26	0.431877	0.627	0.35	4.23e-22	GCG_high,PPY_high,GAST_high,PYY_high	G6PC3
NDFIP1	2.9e-26	0.427451	0.878	0.743	5.17e-22	GCG_high,PPY_high,GAST_high,PYY_high	NDFIP1
TNFSF10	3.88e-26	0.518257	0.171	0.023	6.92e-22	GCG_high,PPY_high,GAST_high,PYY_high	TNFSF10
COMT	4.35e-26	0.409892	0.593	0.309	7.75e-22	GCG_high,PPY_high,GAST_high,PYY_high	COMT
MAGEL2	1.27e-25	0.424843	0.311	0.125	2.27e-21	GCG_high,PPY_high,GAST_high,PYY_high	MAGEL2
CAPZB	2.93e-25	0.402607	0.933	0.896	5.21e-21	GCG_high,PPY_high,GAST_high,PYY_high	CAPZB
SELT	3.39e-25	0.401067	0.909	0.824	6.03e-21	GCG_high,PPY_high,GAST_high,PYY_high	SELT
ATP6AP1	4.53e-25	0.413178	0.811	0.718	8.07e-21	GCG_high,PPY_high,GAST_high,PYY_high	ATP6AP1
LRP11	5.32e-25	0.425925	0.51	0.258	9.47e-21	GCG_high,PPY_high,GAST_high,PYY_high	LRP11
C1orf194	6.22e-25	0.572214	0.373	0.155	1.11e-20	GCG_high,PPY_high,GAST_high,PYY_high	C1orf194
PLIN3	9.4e-25	0.437941	0.526	0.261	1.67e-20	GCG_high,PPY_high,GAST_high,PYY_high	PLIN3
TCTN1	1.34e-24	0.433662	0.653	0.46	2.38e-20	GCG_high,PPY_high,GAST_high,PYY_high	TCTN1
P4HA2	2.85e-24	0.420936	0.64	0.391	5.08e-20	GCG_high,PPY_high,GAST_high,PYY_high	P4HA2
CALB2	4.58e-24	0.857997	0.702	0.514	8.16e-20	GCG_high,PPY_high,GAST_high,PYY_high	CALB2
PPL	6.54e-24	0.42458	0.575	0.314	1.16e-19	GCG_high,PPY_high,GAST_high,PYY_high	PPL
PAPSS1	7.62e-24	0.40562	0.645	0.383	1.36e-19	GCG_high,PPY_high,GAST_high,PYY_high	PAPSS1
C19orf10	9.82e-24	0.466823	0.85	0.82	1.75e-19	GCG_high,PPY_high,GAST_high,PYY_high	C19orf10
SYT5	1.31e-23	0.459871	0.738	0.55	2.33e-19	GCG_high,PPY_high,GAST_high,PYY_high	SYT5
FOXJ1	1.66e-23	0.790633	0.477	0.282	2.96e-19	GCG_high,PPY_high,GAST_high,PYY_high	FOXJ1
CALM1	1.72e-23	0.412691	0.997	0.99	3.06e-19	GCG_high,PPY_high,GAST_high,PYY_high	CALM1
ELL2	3.56e-23	0.427423	0.865	0.693	6.34e-19	GCG_high,PPY_high,GAST_high,PYY_high	ELL2
MLXIPL	7.45e-23	0.436203	0.772	0.593	1.33e-18	GCG_high,PPY_high,GAST_high,PYY_high	MLXIPL
BCAM	8.81e-23	0.450657	0.86	0.762	1.57e-18	GCG_high,PPY_high,GAST_high,PYY_high	BCAM
IMPA2	1.22e-22	0.416314	0.456	0.218	2.18e-18	GCG_high,PPY_high,GAST_high,PYY_high	IMPA2
C8orf4	1.38e-22	0.625892	0.329	0.124	2.47e-18	GCG_high,PPY_high,GAST_high,PYY_high	C8orf4
CAPN21	2.41e-22	0.463733	0.699	0.518	4.29e-18	GCG_high,PPY_high,GAST_high,PYY_high	CAPN2
FCGRT	3.16e-22	0.453244	0.801	0.671	5.63e-18	GCG_high,PPY_high,GAST_high,PYY_high	FCGRT
RFX6	3.24e-22	0.422764	0.819	0.683	5.77e-18	GCG_high,PPY_high,GAST_high,PYY_high	RFX6
SMPD1	3.58e-22	0.409778	0.565	0.322	6.38e-18	GCG_high,PPY_high,GAST_high,PYY_high	SMPD1
CTHRC1	1.23e-21	0.420891	0.345	0.131	2.19e-17	GCG_high,PPY_high,GAST_high,PYY_high	CTHRC1
PTPRN2	1.23e-21	0.407678	0.648	0.474	2.19e-17	GCG_high,PPY_high,GAST_high,PYY_high	PTPRN2
TMEM59L	1.61e-21	0.413104	0.474	0.247	2.86e-17	GCG_high,PPY_high,GAST_high,PYY_high	TMEM59L
VLDLR	3.27e-21	0.403781	0.666	0.444	5.83e-17	GCG_high,PPY_high,GAST_high,PYY_high	VLDLR
SERPINF2	3.69e-21	0.476707	0.526	0.279	6.57e-17	GCG_high,PPY_high,GAST_high,PYY_high	SERPINF2
GAL	6.7e-21	0.676267	0.399	0.174	1.19e-16	GCG_high,PPY_high,GAST_high,PYY_high	GAL
C1orf1921	7.5e-21	0.628496	0.391	0.218	1.34e-16	GCG_high,PPY_high,GAST_high,PYY_high	C1orf192
MS4A8	1.09e-20	0.401753	0.223	0.065	1.94e-16	GCG_high,PPY_high,GAST_high,PYY_high	MS4A8
RGS9	1.5e-20	0.448576	0.658	0.495	2.67e-16	GCG_high,PPY_high,GAST_high,PYY_high	RGS9
PRDX4	1.67e-20	0.400058	0.925	0.836	2.98e-16	GCG_high,PPY_high,GAST_high,PYY_high	PRDX4
CADPS	3.13e-20	0.444423	0.593	0.35	5.57e-16	GCG_high,PPY_high,GAST_high,PYY_high	CADPS
SMARCA21	3.81e-20	0.412579	0.772	0.589	6.78e-16	GCG_high,PPY_high,GAST_high,PYY_high	SMARCA2
C9orf24	4.02e-20	0.623163	0.298	0.124	7.15e-16	GCG_high,PPY_high,GAST_high,PYY_high	C9orf24
PIFO	8.66e-20	0.487933	0.614	0.476	1.54e-15	GCG_high,PPY_high,GAST_high,PYY_high	PIFO
CACNA1A	9.23e-19	0.404857	0.736	0.579	1.64e-14	GCG_high,PPY_high,GAST_high,PYY_high	CACNA1A
GHRL1	9.96e-19	1.78168	0.671	0.458	1.77e-14	GCG_high,PPY_high,GAST_high,PYY_high	GHRL
TMED8	1.46e-18	0.401723	0.87	0.718	2.59e-14	GCG_high,PPY_high,GAST_high,PYY_high	TMED8
FAM183A	4.93e-18	0.553893	0.303	0.136	8.78e-14	GCG_high,PPY_high,GAST_high,PYY_high	FAM183A
GADD45B	9.75e-18	0.404812	0.311	0.128	1.74e-13	GCG_high,PPY_high,GAST_high,PYY_high	GADD45B
FAM229B	2.81e-16	0.421939	0.526	0.33	5.01e-12	GCG_high,PPY_high,GAST_high,PYY_high	FAM229B
SYT41	4.72e-16	0.411004	0.617	0.403	8.4e-12	GCG_high,PPY_high,GAST_high,PYY_high	SYT4
NEUROD1	5.48e-16	0.413666	0.899	0.735	9.75e-12	GCG_high,PPY_high,GAST_high,PYY_high	NEUROD1
C5orf49	6.8e-16	0.408692	0.381	0.208	1.21e-11	GCG_high,PPY_high,GAST_high,PYY_high	C5orf49
MIR7-3HG	8.56e-16	0.406231	0.821	0.679	1.53e-11	GCG_high,PPY_high,GAST_high,PYY_high	MIR7-3HG
APOC1	3.71e-15	0.490692	0.966	0.882	6.61e-11	GCG_high,PPY_high,GAST_high,PYY_high	APOC1
GLUL	7.8e-14	0.417659	0.821	0.785	1.39e-09	GCG_high,PPY_high,GAST_high,PYY_high	GLUL
PDK4	2.26e-13	0.442409	0.658	0.551	4.02e-09	GCG_high,PPY_high,GAST_high,PYY_high	PDK4
LYZ	2.67e-12	0.821403	0.329	0.166	4.75e-08	GCG_high,PPY_high,GAST_high,PYY_high	LYZ
KCNK161	2.99e-12	0.420958	0.863	0.769	5.32e-08	GCG_high,PPY_high,GAST_high,PYY_high	KCNK16
APOA1	6.22e-07	0.591961	0.984	0.956	0.0110776	GCG_high,PPY_high,GAST_high,PYY_high	APOA1
NTS	3.38e-05	0.619241	0.117	0.055	0.602345	GCG_high,PPY_high,GAST_high,PYY_high	NTS
SYT13	3.78e-222	1.79652	0.988	0.539	6.74e-218	FEV_high	SYT13
CBLN1	3.26e-190	1.60309	0.845	0.117	5.8e-186	FEV_high	CBLN1
DDC1	1.1e-182	1.70441	1	0.625	1.96e-178	FEV_high	DDC
EPHX1	1.29e-175	1.4561	0.907	0.493	2.29e-171	FEV_high	EPHX1
FEV1	9.44e-168	1.75005	1	0.768	1.68e-163	FEV_high	FEV
TPH11	3.3e-149	2.18691	0.94	0.41	5.89e-145	FEV_high	TPH1
CRYBA2	1.2e-148	1.81844	0.976	0.636	2.13e-144	FEV_high	CRYBA2
LMX1A	1.3e-143	1.24557	0.755	0.123	2.32e-139	FEV_high	LMX1A
PGF	2.27e-141	1.28155	0.806	0.159	4.04e-137	FEV_high	PGF
MGAT4A	1.81e-139	1.2645	0.943	0.562	3.22e-135	FEV_high	MGAT4A
GUCY2C	1.93e-124	1.32738	0.806	0.18	3.44e-120	FEV_high	GUCY2C
MAP1LC3A1	3.6e-122	1.10264	0.979	0.757	6.41e-118	FEV_high	MAP1LC3A
PCSK11	2.23e-120	1.361	0.943	0.48	3.97e-116	FEV_high	PCSK1
SLC39A14	1.55e-116	1.01893	0.899	0.525	2.76e-112	FEV_high	SLC39A14
QDPR1	2.36e-115	1.07471	1	0.881	4.2e-111	FEV_high	QDPR
LCOR	3.57e-113	1.04715	0.916	0.652	6.35e-109	FEV_high	LCOR
C1QL11	7.06e-113	1.26713	0.967	0.619	1.26e-108	FEV_high	C1QL1
CCNY	2.47e-112	1.00899	0.845	0.478	4.39e-108	FEV_high	CCNY
INSM11	2.11e-108	1.28502	0.988	0.773	3.77e-104	FEV_high	INSM1
TMEM37	9.99e-105	1.11254	0.824	0.433	1.78e-100	FEV_high	TMEM37
CPEB4	6.29e-103	0.955033	0.913	0.539	1.12e-98	FEV_high	CPEB4
KCNJ3	4.46e-102	1.00362	0.764	0.219	7.95e-98	FEV_high	KCNJ3
PLAC8	2.03e-98	1.20821	0.89	0.564	3.61e-94	FEV_high	PLAC8
DNAJC12	3.97e-98	1.19051	0.827	0.505	7.07e-94	FEV_high	DNAJC12
CTSB	3.05e-97	1.46364	0.919	0.718	5.43e-93	FEV_high	CTSB
ZNF706	3.2e-97	0.907912	0.988	0.903	5.71e-93	FEV_high	ZNF706
POLR2L	1.01e-96	0.836299	1	0.998	1.8e-92	FEV_high	POLR2L
DGKH	4.14e-95	0.978667	0.663	0.155	7.37e-91	FEV_high	DGKH
CHGA1	2.39e-94	1.48959	1	0.999	4.26e-90	FEV_high	CHGA
SLC29A4	2.37e-92	0.935508	0.967	0.709	4.22e-88	FEV_high	SLC29A4
PIP5K1B	7.78e-90	0.849706	0.645	0.132	1.39e-85	FEV_high	PIP5K1B
WFS1	4e-89	0.905348	0.896	0.532	7.12e-85	FEV_high	WFS1
RET	7.02e-88	0.937929	0.618	0.121	1.25e-83	FEV_high	RET
RGS16	8.48e-88	1.76015	0.737	0.295	1.51e-83	FEV_high	RGS16
ADRA2A	1e-86	1.17163	0.466	0.055	1.78e-82	FEV_high	ADRA2A
HTATSF11	1.15e-86	1.0665	0.931	0.716	2.05e-82	FEV_high	HTATSF1
CHST2	1.32e-85	1.03833	0.501	0.059	2.35e-81	FEV_high	CHST2
BCAR31	2.57e-85	0.943933	0.737	0.219	4.58e-81	FEV_high	BCAR3
PRPS2	8.89e-85	1.12355	0.66	0.185	1.58e-80	FEV_high	PRPS2
DBI	9.33e-85	0.812327	0.997	0.986	1.66e-80	FEV_high	DBI
SGPL1	1.69e-84	0.914035	0.869	0.51	3e-80	FEV_high	SGPL1
SLC18A11	2.01e-84	0.946968	0.74	0.201	3.58e-80	FEV_high	SLC18A1
KCTD121	6.73e-84	1.17353	0.988	0.791	1.2e-79	FEV_high	KCTD12
COX5B	1.3e-83	0.729515	1	0.993	2.31e-79	FEV_high	COX5B
MNX1	9.68e-83	0.958481	0.678	0.181	1.72e-78	FEV_high	MNX1
PCDH17	3.56e-82	1.10459	0.734	0.293	6.34e-78	FEV_high	PCDH17
SLC29A1	8.2e-82	0.868924	0.875	0.567	1.46e-77	FEV_high	SLC29A1
HTRA1	2.46e-80	1.02839	0.597	0.129	4.39e-76	FEV_high	HTRA1
ITM2C	9.37e-80	0.964655	0.958	0.842	1.67e-75	FEV_high	ITM2C
ST6GALNAC4	6.97e-78	0.874822	0.639	0.167	1.24e-73	FEV_high	ST6GALNAC4
RAB3C	1.55e-77	0.873681	0.872	0.606	2.77e-73	FEV_high	RAB3C
PTPRN	2.17e-77	0.927184	0.943	0.694	3.87e-73	FEV_high	PTPRN
ZNF703	1.53e-76	0.97756	0.761	0.41	2.73e-72	FEV_high	ZNF703
COL5A2	1.33e-75	0.945789	0.49	0.076	2.37e-71	FEV_high	COL5A2
MIEN1	3.36e-75	0.770671	0.967	0.782	5.99e-71	FEV_high	MIEN1
ADAMTS9	8.75e-73	0.890411	0.609	0.155	1.56e-68	FEV_high	ADAMTS9
HRASLS	3.12e-72	0.670477	0.439	0.055	5.56e-68	FEV_high	HRASLS
FAM134B1	4.12e-72	0.880079	0.719	0.27	7.34e-68	FEV_high	FAM134B
COX8A1	3.24e-71	0.700615	0.997	0.967	5.78e-67	FEV_high	COX8A
TMED81	1.07e-69	0.83646	0.964	0.708	1.91e-65	FEV_high	TMED8
HIPK2	1.21e-69	0.872926	0.958	0.775	2.16e-65	FEV_high	HIPK2
MBNL2	2.55e-69	0.853488	0.701	0.243	4.54e-65	FEV_high	MBNL2
CDK5R2	2.75e-68	0.727885	0.609	0.175	4.9e-64	FEV_high	CDK5R2
HIPK3	7.28e-68	0.721351	0.785	0.496	1.3e-63	FEV_high	HIPK3
PAK3	2.74e-67	0.905359	0.71	0.272	4.88e-63	FEV_high	PAK3
C9orf161	9.49e-67	1.49526	0.973	0.881	1.69e-62	FEV_high	C9orf16
AMER3	5.51e-66	0.793102	0.645	0.206	9.81e-62	FEV_high	AMER3
ASTN2	1.03e-65	0.675873	0.6	0.152	1.83e-61	FEV_high	ASTN2
ABCA3	1.15e-65	0.67867	0.534	0.134	2.05e-61	FEV_high	ABCA3
GRIA4	1.58e-65	0.709287	0.379	0.041	2.81e-61	FEV_high	GRIA4
PRKCH	3.76e-65	0.654948	0.594	0.146	6.7e-61	FEV_high	PRKCH
MCOLN3	1.02e-64	0.738966	0.693	0.253	1.81e-60	FEV_high	MCOLN3
STARD10	1.02e-64	0.703438	0.997	0.927	1.82e-60	FEV_high	STARD10
PFKP	2.47e-64	0.784113	0.669	0.222	4.4e-60	FEV_high	PFKP
HDAC9	1.5e-63	0.534807	0.325	0.026	2.68e-59	FEV_high	HDAC9
NEUROD11	1.52e-63	0.989923	0.958	0.73	2.71e-59	FEV_high	NEUROD1
C1orf95	2.07e-63	0.519199	0.373	0.04	3.7e-59	FEV_high	C1orf95
DDT	2.08e-63	0.717734	0.91	0.749	3.7e-59	FEV_high	DDT
KCNS3	2.61e-63	0.802182	0.549	0.135	4.65e-59	FEV_high	KCNS3
GPX3	8.13e-63	1.01661	0.707	0.349	1.45e-58	FEV_high	GPX3
SLC8A1	1.5e-62	0.648153	0.516	0.109	2.67e-58	FEV_high	SLC8A1
CTSC	1.34e-61	1.1554	0.531	0.168	2.39e-57	FEV_high	CTSC
DYRK2	1.53e-61	0.76302	0.752	0.424	2.72e-57	FEV_high	DYRK2
COX6A1	1.92e-61	0.690865	0.997	0.97	3.43e-57	FEV_high	COX6A1
RDH10	9.1e-61	0.613783	0.472	0.09	1.62e-56	FEV_high	RDH10
RAB38	1.9e-60	0.944342	0.496	0.127	3.39e-56	FEV_high	RAB38
PTHLH1	4.87e-60	0.92917	0.633	0.185	8.68e-56	FEV_high	PTHLH
RAB3B1	8.32e-60	0.765233	0.994	0.877	1.48e-55	FEV_high	RAB3B
ASS1	9.44e-60	0.698095	0.552	0.132	1.68e-55	FEV_high	ASS1
GAPDH	1.52e-58	0.634986	1	0.999	2.7e-54	FEV_high	GAPDH
HIF1A	4.38e-58	0.774567	0.86	0.642	7.8e-54	FEV_high	HIF1A
NKX6-11	4.91e-58	0.882473	0.678	0.229	8.74e-54	FEV_high	NKX6-1
NKX2-21	5.6e-58	0.828183	0.94	0.676	9.98e-54	FEV_high	NKX2-2
NDUFA3	4.57e-57	0.569483	1	0.986	8.14e-53	FEV_high	NDUFA3
SCN3A	1.1e-56	0.728894	0.442	0.092	1.95e-52	FEV_high	SCN3A
RAB261	2.87e-56	0.757671	0.919	0.621	5.12e-52	FEV_high	RAB26
PRDX5	3.61e-56	0.564781	1	0.992	6.44e-52	FEV_high	PRDX5
CISD1	1.8e-55	0.748265	0.967	0.84	3.2e-51	FEV_high	CISD1
ATP6V0E1	7.83e-55	0.582853	0.994	0.972	1.39e-50	FEV_high	ATP6V0E1
FFAR2	1.04e-54	0.785876	0.609	0.239	1.86e-50	FEV_high	FFAR2
MAPKAPK2	1.27e-54	0.650514	0.528	0.173	2.27e-50	FEV_high	MAPKAPK2
SCG2	8.11e-54	1.35445	0.803	0.512	1.44e-49	FEV_high	SCG2
NXPH4	8.53e-54	0.582098	0.349	0.043	1.52e-49	FEV_high	NXPH4
TAGLN2	1.01e-53	0.651968	0.994	0.903	1.8e-49	FEV_high	TAGLN2
ARPC1B	1.26e-53	0.691594	0.821	0.576	2.24e-49	FEV_high	ARPC1B
MT-CO2	1.49e-53	0.586581	1	1	2.66e-49	FEV_high	MT-CO2
GNAI2	1.66e-53	0.632156	0.8	0.617	2.95e-49	FEV_high	GNAI2
HIST1H1C	2.31e-53	0.92216	0.77	0.495	4.12e-49	FEV_high	HIST1H1C
RASL10B	6.34e-53	0.573996	0.496	0.128	1.13e-48	FEV_high	RASL10B
NDUFB2	9.88e-53	0.575426	1	0.987	1.76e-48	FEV_high	NDUFB2
SPATA13	1.06e-52	0.566631	0.466	0.115	1.88e-48	FEV_high	SPATA13
REEP5	1.72e-52	0.705579	0.896	0.734	3.06e-48	FEV_high	REEP5
TBC1D1	2.96e-52	0.653444	0.639	0.229	5.27e-48	FEV_high	TBC1D1
GCHFR	3.66e-52	0.631839	0.797	0.575	6.52e-48	FEV_high	GCHFR
ELL21	3.89e-52	0.767308	0.893	0.693	6.92e-48	FEV_high	ELL2
ROMO1	4.26e-52	0.571697	1	0.989	7.58e-48	FEV_high	ROMO1
FAM46B	4.28e-52	0.77023	0.522	0.17	7.63e-48	FEV_high	FAM46B
2023-03-08	4.88e-52	0.685024	0.794	0.518	8.69e-48	FEV_high	2023-03-08
TRPC7	4.93e-52	0.541478	0.388	0.063	8.78e-48	FEV_high	TRPC7
PEX5L	5.78e-52	0.561064	0.454	0.101	1.03e-47	FEV_high	PEX5L
MT-ND5	1.28e-50	0.577943	1	0.998	2.28e-46	FEV_high	MT-ND5
APOA11	1.49e-50	1.14335	0.991	0.955	2.65e-46	FEV_high	APOA1
COX14	2.29e-50	0.621113	0.973	0.85	4.08e-46	FEV_high	COX14
SLC25A53	5.75e-50	0.614093	0.612	0.217	1.02e-45	FEV_high	SLC25A53
CLTC	1.59e-49	0.600595	0.907	0.718	2.83e-45	FEV_high	CLTC
MT-CYB	1.64e-49	0.568557	1	1	2.93e-45	FEV_high	MT-CYB
RAB27A	2.54e-49	0.60818	0.519	0.163	4.52e-45	FEV_high	RAB27A
SCAMP5	4.66e-49	0.619832	0.797	0.502	8.31e-45	FEV_high	SCAMP5
STXBP1	4.82e-49	0.650704	0.666	0.272	8.58e-45	FEV_high	STXBP1
KLHDC8B	8.61e-49	0.664454	0.809	0.526	1.53e-44	FEV_high	KLHDC8B
ATP6V0B1	1.41e-48	0.563263	1	0.95	2.51e-44	FEV_high	ATP6V0B
NOP10	3.11e-48	0.557658	0.997	0.986	5.55e-44	FEV_high	NOP10
UQCRQ	4.08e-48	0.544466	1	0.992	7.27e-44	FEV_high	UQCRQ
SSTR1	5.07e-48	0.72209	0.442	0.131	9.04e-44	FEV_high	SSTR1
AK1	9.37e-48	0.611735	0.857	0.648	1.67e-43	FEV_high	AK1
EVL	9.71e-48	0.736766	0.681	0.357	1.73e-43	FEV_high	EVL
LGMN	1.04e-47	0.647526	0.8	0.547	1.85e-43	FEV_high	LGMN
CYSTM1	1.07e-47	0.699473	0.979	0.859	1.91e-43	FEV_high	CYSTM1
SCGN1	1.21e-47	0.732954	0.964	0.713	2.16e-43	FEV_high	SCGN
MT-ND4	1.5e-47	0.532363	1	1	2.68e-43	FEV_high	MT-ND4
MAPK3	1.84e-47	0.661125	0.645	0.27	3.27e-43	FEV_high	MAPK3
ATP5E1	3.41e-47	0.475007	1	1	6.07e-43	FEV_high	ATP5E
NDUFS7	4.95e-47	0.571728	0.967	0.858	8.82e-43	FEV_high	NDUFS7
ZNF711	7.05e-47	0.763264	0.657	0.28	1.26e-42	FEV_high	ZNF711
PCBD11	1.01e-46	0.557382	1	0.97	1.79e-42	FEV_high	PCBD1
DYNLL1	1.87e-46	0.528102	1	1	3.33e-42	FEV_high	DYNLL1
PRODH2	2.54e-46	0.516757	0.385	0.072	4.53e-42	FEV_high	PRODH2
PSME4	2.6e-46	0.636133	0.591	0.23	4.64e-42	FEV_high	PSME4
MALL	3.78e-46	0.583604	0.531	0.159	6.73e-42	FEV_high	MALL
NDUFS8	4.99e-46	0.54143	0.97	0.918	8.9e-42	FEV_high	NDUFS8
TMEM86B	1.33e-45	0.584934	0.531	0.161	2.36e-41	FEV_high	TMEM86B
TMEFF2	2.33e-45	0.780144	0.499	0.141	4.15e-41	FEV_high	TMEFF2
CCDC91	5.62e-45	0.639696	0.696	0.42	1e-40	FEV_high	CCDC91
RAP1GAP	5.73e-45	0.512986	0.445	0.12	1.02e-40	FEV_high	RAP1GAP
MDH2	1.35e-44	0.601056	0.937	0.821	2.4e-40	FEV_high	MDH2
RHEB1	1.53e-44	0.657716	0.958	0.86	2.73e-40	FEV_high	RHEB
HIST2H2AA3	1.54e-44	0.78385	0.606	0.258	2.74e-40	FEV_high	HIST2H2AA3
TUBA4A	2.36e-44	0.665965	0.687	0.312	4.2e-40	FEV_high	TUBA4A
SLC18A2	2.43e-44	0.977384	0.49	0.156	4.34e-40	FEV_high	SLC18A2
CHGB1	2.63e-44	0.79639	0.955	0.753	4.69e-40	FEV_high	CHGB
ETNK1	8.12e-44	0.614721	0.827	0.664	1.45e-39	FEV_high	ETNK1
SH3BGRL3	1.38e-43	0.606924	0.958	0.85	2.46e-39	FEV_high	SH3BGRL3
CARHSP1	2.08e-43	0.573875	0.928	0.777	3.71e-39	FEV_high	CARHSP1
SNAP25	2.31e-43	0.660085	0.845	0.569	4.11e-39	FEV_high	SNAP25
CYP27A1	2.46e-43	0.49058	0.448	0.116	4.39e-39	FEV_high	CYP27A1
CCDC126	3.05e-43	0.55803	0.612	0.248	5.43e-39	FEV_high	CCDC126
KCNJ6	5.3e-43	0.642686	0.788	0.523	9.43e-39	FEV_high	KCNJ6
PLCG2	5.88e-43	0.558152	0.499	0.152	1.05e-38	FEV_high	PLCG2
SLC7A8	6.8e-43	0.530521	0.588	0.211	1.21e-38	FEV_high	SLC7A8
RNASEH2C	7.54e-43	0.605529	0.952	0.795	1.34e-38	FEV_high	RNASEH2C
B4GALT5	8.21e-43	0.618657	0.579	0.272	1.46e-38	FEV_high	B4GALT5
UBE2M	8.82e-43	0.597276	0.681	0.338	1.57e-38	FEV_high	UBE2M
SMIM22	1e-42	0.750171	0.424	0.103	1.79e-38	FEV_high	SMIM22
PPP1R1A1	1.05e-42	0.720834	0.946	0.753	1.88e-38	FEV_high	PPP1R1A
ATP6V1B2	1.08e-42	0.550711	0.815	0.596	1.93e-38	FEV_high	ATP6V1B2
ARL2	1.15e-42	0.534258	0.985	0.907	2.06e-38	FEV_high	ARL2
FAM162B	1.37e-42	0.613374	0.484	0.142	2.45e-38	FEV_high	FAM162B
PHPT1	1.45e-42	0.522532	0.997	0.978	2.58e-38	FEV_high	PHPT1
TUBA1A1	2.35e-42	0.78322	0.988	0.96	4.19e-38	FEV_high	TUBA1A
SERGEF1	4.69e-42	0.644495	0.818	0.479	8.35e-38	FEV_high	SERGEF
NFATC2	5.53e-42	0.537949	0.54	0.184	9.85e-38	FEV_high	NFATC2
EPB41L4B	1.18e-41	0.545855	0.609	0.236	2.09e-37	FEV_high	EPB41L4B
SLC25A1	1.49e-41	0.576141	0.743	0.576	2.65e-37	FEV_high	SLC25A1
ATP5J2	1.73e-41	0.467606	1	0.994	3.08e-37	FEV_high	ATP5J2
LINC00116	1.86e-41	0.540685	0.821	0.617	3.32e-37	FEV_high	LINC00116
DYNLRB1	4.11e-41	0.509738	0.991	0.915	7.32e-37	FEV_high	DYNLRB1
FARP1	7.14e-41	0.597805	0.821	0.61	1.27e-36	FEV_high	FARP1
TPI11	7.76e-41	0.685281	0.997	0.986	1.38e-36	FEV_high	TPI1
PARP1	8.3e-41	0.557006	0.887	0.769	1.48e-36	FEV_high	PARP1
ETV5	8.4e-41	0.544925	0.481	0.153	1.5e-36	FEV_high	ETV5
SERINC2	1.09e-40	0.782464	0.827	0.646	1.95e-36	FEV_high	SERINC2
CCDC50	2.13e-40	0.628138	0.812	0.593	3.79e-36	FEV_high	CCDC50
FAM120A	2.54e-40	0.557184	0.609	0.268	4.52e-36	FEV_high	FAM120A
MT-ND1	6.43e-40	0.443602	1	1	1.15e-35	FEV_high	MT-ND1
DUSP3	7.04e-40	0.554983	0.725	0.458	1.25e-35	FEV_high	DUSP3
MYEOV2	9.21e-40	0.455116	1	0.988	1.64e-35	FEV_high	MYEOV2
C2orf54	1.43e-39	0.76073	0.716	0.465	2.55e-35	FEV_high	C2orf54
TPST2	2.25e-39	0.504302	0.561	0.208	4e-35	FEV_high	TPST2
C19orf53	2.48e-39	0.499052	0.991	0.963	4.41e-35	FEV_high	C19orf53
PDZRN3	2.73e-39	0.685725	0.722	0.418	4.86e-35	FEV_high	PDZRN3
H1FX	2.84e-39	0.597327	0.86	0.679	5.06e-35	FEV_high	H1FX
COA3	4.63e-39	0.553897	0.958	0.854	8.25e-35	FEV_high	COA3
MT-ND4L	9.42e-39	0.524233	1	0.991	1.68e-34	FEV_high	MT-ND4L
ZNF593	1.84e-38	0.499618	0.791	0.597	3.29e-34	FEV_high	ZNF593
APOC31	2.37e-38	0.736042	0.901	0.653	4.22e-34	FEV_high	APOC3
DKK3	3.42e-38	0.564217	0.525	0.181	6.09e-34	FEV_high	DKK3
ATP6V0D1	3.59e-38	0.546672	0.866	0.701	6.4e-34	FEV_high	ATP6V0D1
CD74	3.76e-38	0.792252	0.642	0.319	6.7e-34	FEV_high	CD74
EID11	5.43e-38	0.481822	1	0.986	9.68e-34	FEV_high	EID1
BAD	7.44e-38	0.505842	0.83	0.642	1.32e-33	FEV_high	BAD
JTB	8.43e-38	0.47004	0.991	0.935	1.5e-33	FEV_high	JTB
FBXL15	1.54e-37	0.531577	0.8	0.56	2.74e-33	FEV_high	FBXL15
UQCR11.1	2.27e-37	0.453134	1	0.99	4.05e-33	FEV_high	UQCR11.1
NPY1R	2.65e-37	0.5494	0.364	0.087	4.73e-33	FEV_high	NPY1R
NLRP11	3.65e-37	0.577702	0.803	0.55	6.5e-33	FEV_high	NLRP1
PDE2A	3.8e-37	0.456766	0.433	0.123	6.77e-33	FEV_high	PDE2A
WSB2	4.17e-37	0.568056	0.621	0.307	7.43e-33	FEV_high	WSB2
NCKAP5	4.36e-37	0.430264	0.284	0.044	7.76e-33	FEV_high	NCKAP5
SYNJ2	4.61e-37	0.548613	0.633	0.292	8.2e-33	FEV_high	SYNJ2
IGFBP3	9.89e-37	0.903977	0.681	0.381	1.76e-32	FEV_high	IGFBP3
MOSPD2	1.28e-36	0.482269	0.487	0.171	2.29e-32	FEV_high	MOSPD2
GLIS3	1.34e-36	0.516527	0.576	0.226	2.39e-32	FEV_high	GLIS3
APPL1	2.41e-36	0.515919	0.749	0.573	4.3e-32	FEV_high	APPL1
ALDOC	3.94e-36	0.505801	0.409	0.129	7.01e-32	FEV_high	ALDOC
ENDOD1	5.08e-36	0.646726	0.26	0.043	9.05e-32	FEV_high	ENDOD1
MT-ND2	5.17e-36	0.445939	1	1	9.22e-32	FEV_high	MT-ND2
GPX4	5.49e-36	0.494413	0.997	0.986	9.78e-32	FEV_high	GPX4
SOAT1	6.97e-36	0.548569	0.791	0.521	1.24e-31	FEV_high	SOAT1
CMIP	8.77e-36	0.556196	0.722	0.486	1.56e-31	FEV_high	CMIP
UBR3	9.22e-36	0.488386	0.501	0.189	1.64e-31	FEV_high	UBR3
CITED21	1.2e-35	0.731133	0.794	0.557	2.13e-31	FEV_high	CITED2
LYSMD2	3.24e-35	0.565497	0.654	0.316	5.77e-31	FEV_high	LYSMD2
MPP1	5.13e-35	0.433712	0.379	0.102	9.14e-31	FEV_high	MPP1
CELF3	5.75e-35	0.4693	0.594	0.248	1.02e-30	FEV_high	CELF3
PSMF1	6.95e-35	0.513059	0.827	0.61	1.24e-30	FEV_high	PSMF1
RCBTB1	1.22e-34	0.476156	0.534	0.206	2.18e-30	FEV_high	RCBTB1
MAPK8IP1	1.28e-34	0.502362	0.597	0.263	2.28e-30	FEV_high	MAPK8IP1
STAC	1.34e-34	0.469338	0.418	0.121	2.39e-30	FEV_high	STAC
SLCO3A11	1.94e-34	0.527182	0.457	0.155	3.46e-30	FEV_high	SLCO3A1
SMIM5	2.01e-34	0.570069	0.69	0.355	3.58e-30	FEV_high	SMIM5
UBA1	2.23e-34	0.483495	0.773	0.582	3.98e-30	FEV_high	UBA1
JAK1	8.04e-34	0.553611	0.645	0.344	1.43e-29	FEV_high	JAK1
LAMTOR4	9.96e-34	0.475577	0.97	0.911	1.77e-29	FEV_high	LAMTOR4
C19orf70	1.06e-33	0.515246	0.949	0.814	1.89e-29	FEV_high	C19orf70
COX7A2	1.8e-33	0.405014	1	0.999	3.2e-29	FEV_high	COX7A2
FGF14	2.73e-33	0.495658	0.615	0.273	4.86e-29	FEV_high	FGF14
GLYCTK	3.7e-33	0.478138	0.516	0.197	6.59e-29	FEV_high	GLYCTK
SCAND1	3.75e-33	0.461864	0.985	0.93	6.67e-29	FEV_high	SCAND1
ATP6V1A	4.33e-33	0.502975	0.77	0.564	7.71e-29	FEV_high	ATP6V1A
KIF1A	4.39e-33	0.516256	0.773	0.543	7.81e-29	FEV_high	KIF1A
CASZ1	4.88e-33	0.466938	0.528	0.207	8.69e-29	FEV_high	CASZ1
LINC00982	5.28e-33	0.501306	0.561	0.228	9.41e-29	FEV_high	LINC00982
ATP6V1F	5.3e-33	0.442449	0.967	0.927	9.43e-29	FEV_high	ATP6V1F
LDOC1	5.67e-33	0.530011	0.728	0.509	1.01e-28	FEV_high	LDOC1
ISG15	6.31e-33	0.813577	0.997	0.978	1.12e-28	FEV_high	ISG15
CAMK2N1	7.86e-33	0.545839	0.854	0.658	1.4e-28	FEV_high	CAMK2N1
LRP51	8.81e-33	0.496572	0.69	0.346	1.57e-28	FEV_high	LRP5
CCDC28B1	1.19e-32	0.525188	0.881	0.708	2.12e-28	FEV_high	CCDC28B
CTC-340A15.21	1.93e-32	0.576841	0.516	0.195	3.44e-28	FEV_high	CTC-340A15.2
FAM219A	2.57e-32	0.430567	0.43	0.14	4.58e-28	FEV_high	FAM219A
DPP101	2.6e-32	0.436844	0.588	0.252	4.64e-28	FEV_high	DPP10
ATP2A3	2.71e-32	0.603864	0.824	0.585	4.82e-28	FEV_high	ATP2A3
JUND	2.79e-32	0.576819	0.818	0.652	4.96e-28	FEV_high	JUND
LDLRAP11	2.84e-32	0.581328	0.684	0.364	5.06e-28	FEV_high	LDLRAP1
NDUFB11	3.83e-32	0.464706	0.994	0.986	6.82e-28	FEV_high	NDUFB1
PVRL1	4.3e-32	0.429014	0.451	0.159	7.66e-28	FEV_high	PVRL1
ATP6V1E1	6.03e-32	0.501414	0.803	0.581	1.07e-27	FEV_high	ATP6V1E1
APBB1	6.6e-32	0.49436	0.627	0.3	1.18e-27	FEV_high	APBB1
GPD1	6.7e-32	0.417772	0.349	0.097	1.19e-27	FEV_high	GPD1
GCNT2	8.27e-32	0.546871	0.537	0.229	1.47e-27	FEV_high	GCNT2
COA4	8.83e-32	0.452557	0.797	0.681	1.57e-27	FEV_high	COA4
RYBP	9.12e-32	0.525206	0.803	0.586	1.62e-27	FEV_high	RYBP
GBA2	9.31e-32	0.490211	0.549	0.246	1.66e-27	FEV_high	GBA2
PLEKHB2	1.22e-31	0.454913	0.74	0.473	2.17e-27	FEV_high	PLEKHB2
C16orf13	1.63e-31	0.470797	0.881	0.746	2.9e-27	FEV_high	C16orf13
ABHD3	1.75e-31	0.575077	0.678	0.391	3.12e-27	FEV_high	ABHD3
SYT71	3.48e-31	0.462578	0.66	0.321	6.2e-27	FEV_high	SYT7
LGALS2	3.87e-31	0.446226	0.287	0.057	6.9e-27	FEV_high	LGALS2
FAM198B	4.35e-31	0.414877	0.418	0.132	7.75e-27	FEV_high	FAM198B
FAM115A	4.49e-31	0.50624	0.845	0.687	7.99e-27	FEV_high	FAM115A
SMDT1	6.48e-31	0.456695	0.973	0.887	1.15e-26	FEV_high	SMDT1
ELOVL5	7.39e-31	0.483147	0.746	0.556	1.32e-26	FEV_high	ELOVL5
C1orf127	8.3e-31	0.443708	0.454	0.156	1.48e-26	FEV_high	C1orf127
C1orf122	8.48e-31	0.488798	0.794	0.635	1.51e-26	FEV_high	C1orf122
EIF2B5	9.81e-31	0.437896	0.636	0.305	1.75e-26	FEV_high	EIF2B5
RASGRP1	1.41e-30	0.466206	0.46	0.164	2.5e-26	FEV_high	RASGRP1
DLL4	1.51e-30	0.440671	0.352	0.105	2.69e-26	FEV_high	DLL4
C15orf481	1.62e-30	0.667432	0.752	0.578	2.89e-26	FEV_high	C15orf48
ARHGEF40	1.77e-30	0.435301	0.406	0.142	3.15e-26	FEV_high	ARHGEF40
PAPSS2	2.55e-30	0.447622	0.4	0.135	4.53e-26	FEV_high	PAPSS2
HDAC5	3.15e-30	0.438707	0.513	0.213	5.62e-26	FEV_high	HDAC5
COX7B	3.87e-30	0.423892	0.994	0.986	6.89e-26	FEV_high	COX7B
B3GALT4	4.31e-30	0.410425	0.454	0.169	7.67e-26	FEV_high	B3GALT4
CDH3	4.39e-30	0.407794	0.334	0.087	7.82e-26	FEV_high	CDH3
ZNHIT1	6.94e-30	0.419132	0.991	0.957	1.24e-25	FEV_high	ZNHIT1
TTYH3	8.79e-30	0.434993	0.481	0.194	1.57e-25	FEV_high	TTYH3
BCAT2	1.13e-29	0.485875	0.83	0.668	2.01e-25	FEV_high	BCAT2
EPB41L3	1.37e-29	0.48302	0.49	0.209	2.43e-25	FEV_high	EPB41L3
GNB1	1.61e-29	0.464753	0.869	0.705	2.87e-25	FEV_high	GNB1
CHST8	1.91e-29	0.434121	0.412	0.141	3.41e-25	FEV_high	CHST8
GPR153	2.34e-29	0.420014	0.4	0.132	4.17e-25	FEV_high	GPR153
HID1	2.42e-29	0.470393	0.558	0.26	4.32e-25	FEV_high	HID1
GADD45GIP1	2.52e-29	0.424843	0.976	0.942	4.48e-25	FEV_high	GADD45GIP1
TMEM74B	2.7e-29	0.422567	0.501	0.198	4.81e-25	FEV_high	TMEM74B
MAP1B1	3.51e-29	0.520732	0.928	0.803	6.26e-25	FEV_high	MAP1B
LINC00657	3.58e-29	0.4608	0.863	0.695	6.37e-25	FEV_high	LINC00657
ARPP19	7.85e-29	0.460778	0.91	0.795	1.4e-24	FEV_high	ARPP19
SSBP3	8.33e-29	0.507667	0.669	0.391	1.48e-24	FEV_high	SSBP3
ORMDL3	9.12e-29	0.490646	0.752	0.507	1.62e-24	FEV_high	ORMDL3
COX5A	1.07e-28	0.466307	0.991	0.975	1.91e-24	FEV_high	COX5A
SMOC1	1.16e-28	0.590041	0.707	0.53	2.07e-24	FEV_high	SMOC1
NR3C1	1.18e-28	0.491486	0.522	0.218	2.1e-24	FEV_high	NR3C1
KCNH6	2.67e-28	0.469075	0.642	0.324	4.76e-24	FEV_high	KCNH6
TBL1X	2.67e-28	0.474846	0.707	0.491	4.76e-24	FEV_high	TBL1X
YWHAG	3.45e-28	0.441322	0.755	0.619	6.14e-24	FEV_high	YWHAG
DEF8	3.54e-28	0.482	0.624	0.326	6.3e-24	FEV_high	DEF8
FAM127A	3.72e-28	0.438907	0.806	0.682	6.62e-24	FEV_high	FAM127A
IFI35	3.91e-28	0.413858	0.4	0.131	6.96e-24	FEV_high	IFI35
MAPK4	4.34e-28	0.419612	0.385	0.135	7.73e-24	FEV_high	MAPK4
UCP2	4.56e-28	0.497244	0.91	0.792	8.12e-24	FEV_high	UCP2
JUP	4.82e-28	0.451326	0.597	0.286	8.59e-24	FEV_high	JUP
CAMK2D	5.07e-28	0.433759	0.606	0.294	9.04e-24	FEV_high	CAMK2D
DCTN3	5.07e-28	0.444325	0.863	0.739	9.04e-24	FEV_high	DCTN3
APC	6.36e-28	0.475824	0.603	0.311	1.13e-23	FEV_high	APC
ZSCAN16-AS1	7.13e-28	0.46595	0.809	0.643	1.27e-23	FEV_high	ZSCAN16-AS1
LSMD1	7.83e-28	0.481965	0.928	0.834	1.39e-23	FEV_high	LSMD1
USH1C	8.69e-28	0.456537	0.528	0.227	1.55e-23	FEV_high	USH1C
MRPL41	8.82e-28	0.45216	0.842	0.722	1.57e-23	FEV_high	MRPL41
ASPHD1	8.97e-28	0.453916	0.516	0.224	1.6e-23	FEV_high	ASPHD1
IRGQ	9.56e-28	0.405365	0.481	0.191	1.7e-23	FEV_high	IRGQ
SERINC1	9.65e-28	0.430181	0.913	0.731	1.72e-23	FEV_high	SERINC1
TOLLIP	1.02e-27	0.464139	0.675	0.381	1.82e-23	FEV_high	TOLLIP
GNA11	1.07e-27	0.431856	0.552	0.249	1.9e-23	FEV_high	GNA11
STMN21	1.23e-27	0.596497	0.869	0.612	2.19e-23	FEV_high	STMN2
INSR	1.49e-27	0.549529	0.588	0.3	2.65e-23	FEV_high	INSR
HCN4	1.51e-27	0.410461	0.418	0.151	2.7e-23	FEV_high	HCN4
C6orf1	1.93e-27	0.438477	0.537	0.241	3.44e-23	FEV_high	C6orf1
PLEKHA1	1.97e-27	0.445606	0.74	0.542	3.51e-23	FEV_high	PLEKHA1
HAGH	2.04e-27	0.449379	0.782	0.648	3.63e-23	FEV_high	HAGH
RIMBP2	2.22e-27	0.434329	0.564	0.258	3.95e-23	FEV_high	RIMBP2
MAPK8IP2	2.24e-27	0.410442	0.46	0.178	3.99e-23	FEV_high	MAPK8IP2
GSTK1	2.24e-27	0.472599	0.779	0.619	4e-23	FEV_high	GSTK1
PDE4DIP	2.41e-27	0.442617	0.597	0.294	4.29e-23	FEV_high	PDE4DIP
MLLT31	2.85e-27	0.508099	0.678	0.444	5.08e-23	FEV_high	MLLT3
RABIF	2.88e-27	0.414492	0.558	0.255	5.13e-23	FEV_high	RABIF
FOXP4	3.59e-27	0.474905	0.618	0.329	6.4e-23	FEV_high	FOXP4
RPP21	5.06e-27	0.480779	0.764	0.568	9.02e-23	FEV_high	RPP21
RUNDC3A	5.19e-27	0.45873	0.555	0.272	9.24e-23	FEV_high	RUNDC3A
IRS2	6.91e-27	0.466368	0.424	0.16	1.23e-22	FEV_high	IRS2
GPI	8.15e-27	0.478773	0.657	0.404	1.45e-22	FEV_high	GPI
EHBP1L1	9.18e-27	0.444321	0.415	0.152	1.63e-22	FEV_high	EHBP1L1
PRKAR2A	1.04e-26	0.452642	0.758	0.553	1.85e-22	FEV_high	PRKAR2A
ALDOA1	1.4e-26	0.527156	0.958	0.915	2.49e-22	FEV_high	ALDOA
TMEM164	1.95e-26	0.418657	0.409	0.162	3.47e-22	FEV_high	TMEM164
GNG2	2.11e-26	0.516934	0.776	0.534	3.75e-22	FEV_high	GNG2
SLC3A21	2.15e-26	0.535068	0.875	0.743	3.83e-22	FEV_high	SLC3A2
SYMPK	3.46e-26	0.481996	0.767	0.597	6.16e-22	FEV_high	SYMPK
FKBP1B	3.56e-26	0.463697	0.785	0.591	6.34e-22	FEV_high	FKBP1B
PTBP3	3.59e-26	0.453363	0.66	0.435	6.4e-22	FEV_high	PTBP3
LINC00907	3.61e-26	0.400693	0.496	0.207	6.43e-22	FEV_high	LINC00907
UBE2Q1	3.78e-26	0.438049	0.591	0.322	6.74e-22	FEV_high	UBE2Q1
BCAS4	4.21e-26	0.433839	0.552	0.261	7.51e-22	FEV_high	BCAS4
RNF213	5.75e-26	0.486045	0.776	0.607	1.02e-21	FEV_high	RNF213
TBC1D9	5.91e-26	0.421142	0.478	0.202	1.05e-21	FEV_high	TBC1D9
TCEAL5	8.91e-26	0.535327	0.561	0.288	1.59e-21	FEV_high	TCEAL5
FBXW7	9.19e-26	0.440334	0.448	0.206	1.64e-21	FEV_high	FBXW7
KLHL42	1.08e-25	0.484652	0.633	0.362	1.92e-21	FEV_high	KLHL42
ELOVL4	1.54e-25	0.482868	0.752	0.527	2.74e-21	FEV_high	ELOVL4
COX171	2.45e-25	0.401972	0.991	0.926	4.37e-21	FEV_high	COX17
PIN1	3.28e-25	0.439009	0.952	0.847	5.83e-21	FEV_high	PIN1
CBX6	5.07e-25	0.473864	0.791	0.602	9.04e-21	FEV_high	CBX6
ARHGDIA	7.33e-25	0.445976	0.863	0.695	1.31e-20	FEV_high	ARHGDIA
UPP1	8.53e-25	0.406765	0.51	0.232	1.52e-20	FEV_high	UPP1
RABL6	1.04e-24	0.438102	0.582	0.306	1.85e-20	FEV_high	RABL6
CADM21	1.06e-24	0.467578	0.469	0.193	1.88e-20	FEV_high	CADM2
C19orf24	1.14e-24	0.421796	0.597	0.307	2.03e-20	FEV_high	C19orf24
NFASC	1.17e-24	0.452819	0.764	0.518	2.09e-20	FEV_high	NFASC
IDI1	1.31e-24	0.53739	0.919	0.806	2.33e-20	FEV_high	IDI1
C9orf3	1.35e-24	0.492101	0.618	0.411	2.41e-20	FEV_high	C9orf3
NEURL1	1.55e-24	0.462523	0.669	0.391	2.75e-20	FEV_high	NEURL1
GTF3C1	1.79e-24	0.438386	0.567	0.296	3.19e-20	FEV_high	GTF3C1
GNAQ	1.81e-24	0.43639	0.684	0.445	3.22e-20	FEV_high	GNAQ
CMTM4	2e-24	0.443737	0.499	0.252	3.56e-20	FEV_high	CMTM4
HIST1H2BK1	2.41e-24	0.5376	0.937	0.801	4.29e-20	FEV_high	HIST1H2BK
GNB2	2.68e-24	0.435663	0.881	0.762	4.78e-20	FEV_high	GNB2
MSRA1	3.37e-24	0.450346	0.421	0.164	6e-20	FEV_high	MSRA
PKIB1	5.22e-24	0.532464	0.791	0.561	9.29e-20	FEV_high	PKIB
FASN	5.62e-24	0.42884	0.531	0.264	1e-19	FEV_high	FASN
TEAD1	6.63e-24	0.46189	0.597	0.331	1.18e-19	FEV_high	TEAD1
ACYP2	7.14e-24	0.452467	0.603	0.328	1.27e-19	FEV_high	ACYP2
CMTR2	7.2e-24	0.467352	0.436	0.212	1.28e-19	FEV_high	CMTR2
CDHR3	7.32e-24	0.410617	0.382	0.136	1.3e-19	FEV_high	CDHR3
PGP	7.81e-24	0.401647	0.749	0.519	1.39e-19	FEV_high	PGP
MALAT1	9.85e-24	0.524439	1	1	1.76e-19	FEV_high	MALAT1
AC004540.4	1.08e-23	0.418741	0.278	0.087	1.93e-19	FEV_high	AC004540.4
SMPD11	1.14e-23	0.415511	0.609	0.321	2.03e-19	FEV_high	SMPD1
HMGCS1	1.2e-23	0.5002	0.815	0.662	2.14e-19	FEV_high	HMGCS1
KLHDC10	1.47e-23	0.429465	0.57	0.307	2.62e-19	FEV_high	KLHDC10
GNL1	1.52e-23	0.403515	0.594	0.313	2.72e-19	FEV_high	GNL1
LMNA	1.6e-23	0.434796	0.734	0.528	2.84e-19	FEV_high	LMNA
HCFC1R1	1.63e-23	0.43767	0.582	0.313	2.91e-19	FEV_high	HCFC1R1
DHCR24	2.21e-23	0.465626	0.549	0.283	3.93e-19	FEV_high	DHCR24
TLE3	2.85e-23	0.420863	0.457	0.198	5.08e-19	FEV_high	TLE3
PLEKHF2	3.68e-23	0.403871	0.433	0.188	6.56e-19	FEV_high	PLEKHF2
LLGL2	4.08e-23	0.426722	0.696	0.487	7.26e-19	FEV_high	LLGL2
MPC1	4.28e-23	0.424516	0.633	0.513	7.63e-19	FEV_high	MPC1
TPGS1	4.73e-23	0.402505	0.8	0.648	8.42e-19	FEV_high	TPGS1
PPT1	6.74e-23	0.402318	0.767	0.665	1.2e-18	FEV_high	PPT1
FAM122A	6.96e-23	0.417496	0.534	0.271	1.24e-18	FEV_high	FAM122A
PRKAG2-AS1	7.7e-23	0.498172	0.337	0.12	1.37e-18	FEV_high	PRKAG2-AS1
DNER	7.93e-23	0.419259	0.409	0.167	1.41e-18	FEV_high	DNER
FNIP2	7.94e-23	0.422542	0.636	0.358	1.41e-18	FEV_high	FNIP2
BACE1	8.15e-23	0.409059	0.669	0.49	1.45e-18	FEV_high	BACE1
SCO2	8.79e-23	0.406907	0.576	0.315	1.57e-18	FEV_high	SCO2
MRPS25	9.56e-23	0.446175	0.594	0.327	1.7e-18	FEV_high	MRPS25
HLA-E	1.11e-22	0.454819	0.71	0.554	1.98e-18	FEV_high	HLA-E
S100A13	1.29e-22	0.478031	0.636	0.469	2.31e-18	FEV_high	S100A13
CMTM3	1.42e-22	0.463851	0.513	0.258	2.53e-18	FEV_high	CMTM3
MAPRE3	1.47e-22	0.414122	0.537	0.277	2.62e-18	FEV_high	MAPRE3
PROC	1.82e-22	0.467631	0.567	0.305	3.24e-18	FEV_high	PROC
MBTPS1	2.46e-22	0.402895	0.603	0.327	4.38e-18	FEV_high	MBTPS1
SUPT6H	2.7e-22	0.412171	0.561	0.316	4.8e-18	FEV_high	SUPT6H
ATP6V1H	2.72e-22	0.401222	0.666	0.435	4.85e-18	FEV_high	ATP6V1H
WNK1	3.25e-22	0.41859	0.618	0.393	5.79e-18	FEV_high	WNK1
ATP6AP11	5.37e-22	0.434397	0.845	0.716	9.56e-18	FEV_high	ATP6AP1
ANXA61	6.67e-22	0.452828	0.815	0.694	1.19e-17	FEV_high	ANXA6
FXYD21	6.81e-22	1.02979	0.74	0.541	1.21e-17	FEV_high	FXYD2
CNFN	8.2e-22	0.407654	0.561	0.29	1.46e-17	FEV_high	CNFN
PGRMC2	1.34e-21	0.4321	0.809	0.665	2.39e-17	FEV_high	PGRMC2
VWA5B2	1.5e-21	0.402714	0.755	0.518	2.68e-17	FEV_high	VWA5B2
LONP1	1.64e-21	0.407517	0.499	0.252	2.92e-17	FEV_high	LONP1
GCLC	2.57e-21	0.40004	0.379	0.157	4.59e-17	FEV_high	GCLC
A1BG	2.92e-21	0.415477	0.731	0.531	5.2e-17	FEV_high	A1BG
ENO11	2.96e-21	0.49097	0.976	0.92	5.28e-17	FEV_high	ENO1
RASSF6	3.14e-21	0.452529	0.681	0.477	5.6e-17	FEV_high	RASSF6
KCNK162	5.5e-21	0.432069	0.946	0.759	9.8e-17	FEV_high	KCNK16
FCGRT1	5.6e-21	0.401805	0.86	0.666	9.97e-17	FEV_high	FCGRT
NMD3	6.26e-21	0.440717	0.585	0.335	1.12e-16	FEV_high	NMD3
SCD	7.32e-21	0.493881	0.86	0.782	1.3e-16	FEV_high	SCD
HSPH1	9.49e-21	0.454943	0.866	0.762	1.69e-16	FEV_high	HSPH1
PPP1R14C	1.6e-20	0.417295	0.579	0.31	2.85e-16	FEV_high	PPP1R14C
TSPAN32	1.89e-20	0.407781	0.457	0.206	3.36e-16	FEV_high	TSPAN32
ONECUT2	3.78e-20	0.499726	0.803	0.631	6.73e-16	FEV_high	ONECUT2
WASL	4.07e-20	0.405752	0.57	0.322	7.24e-16	FEV_high	WASL
CBLN2	4.24e-20	0.504311	0.337	0.128	7.55e-16	FEV_high	CBLN2
CALCOCO2	4.45e-20	0.40597	0.779	0.649	7.93e-16	FEV_high	CALCOCO2
ERBB3	7.3e-20	0.403992	0.549	0.308	1.3e-15	FEV_high	ERBB3
FAM174B	9.02e-20	0.407875	0.66	0.458	1.61e-15	FEV_high	FAM174B
TP53INP1	2.03e-19	0.413746	0.8	0.597	3.61e-15	FEV_high	TP53INP1
USP18	2.21e-19	0.424614	0.585	0.35	3.93e-15	FEV_high	USP18
SYT11	4.03e-19	0.435875	0.499	0.267	7.17e-15	FEV_high	SYT11
PCSK21	4.03e-19	0.517839	0.651	0.46	7.19e-15	FEV_high	PCSK2
KCNK17	1.21e-18	0.438317	0.74	0.519	2.15e-14	FEV_high	KCNK17
ATP2B4	1.52e-18	0.413965	0.636	0.41	2.71e-14	FEV_high	ATP2B4
S100A11	2.26e-18	0.4521	0.913	0.781	4.02e-14	FEV_high	S100A11
SLC16A3	2.29e-18	0.550685	0.299	0.115	4.08e-14	FEV_high	SLC16A3
NEGR11	2.52e-18	0.445284	0.475	0.233	4.49e-14	FEV_high	NEGR1
PARVB	3.59e-18	0.509803	0.415	0.205	6.4e-14	FEV_high	PARVB
GOLM1	3.84e-18	0.429288	0.77	0.554	6.84e-14	FEV_high	GOLM1
INSIG1	6.09e-18	0.449246	0.597	0.457	1.08e-13	FEV_high	INSIG1
PAPPA21	2.2e-17	0.406323	0.299	0.109	3.91e-13	FEV_high	PAPPA2
CELF4	3.16e-17	0.412758	0.728	0.567	5.63e-13	FEV_high	CELF4
STC11	1.03e-16	0.641132	0.266	0.091	1.83e-12	FEV_high	STC1
IGF21	6.31e-15	1.20535	0.997	0.985	1.12e-10	FEV_high	IGF2
PGK1	7.85e-15	0.40942	0.907	0.832	1.4e-10	FEV_high	PGK1
LY6E	1.54e-14	0.478037	0.952	0.913	2.75e-10	FEV_high	LY6E
CDH2	2.67e-14	0.41409	0.648	0.544	4.76e-10	FEV_high	CDH2
HSPA1A	3.35e-14	0.522676	0.758	0.635	5.97e-10	FEV_high	HSPA1A
BNIP31	3.26e-13	0.475134	0.794	0.706	5.81e-09	FEV_high	BNIP3
LDHA1	7.95e-10	0.451194	0.567	0.585	1.42e-05	FEV_high	LDHA
PSCA	3.76e-09	0.681465	0.122	0.05	6.7e-05	FEV_high	PSCA
MAFB1	1.61e-08	0.496406	0.884	0.772	0.000286141	FEV_high	MAFB
NEAT11	1.77e-08	0.420479	0.69	0.653	0.000315945	FEV_high	NEAT1
FN1	0	3.12897	0.957	0.602	0	CHGA_low,HES1_high	FN1
IFITM3	9.88131291682493e-324	2.88532	0.99	0.372	1.76005945674486e-319	CHGA_low,HES1_high	IFITM3
IGFBP2	3.36e-267	2.31676	0.987	0.731	5.99e-263	CHGA_low,HES1_high	IGFBP2
ANXA2	1.22e-262	2.62145	0.97	0.132	2.18e-258	CHGA_low,HES1_high	ANXA2
IFITM1	5.54e-258	2.52229	0.95	0.083	9.87e-254	CHGA_low,HES1_high	IFITM1
APOE	2.75e-251	2.44376	0.983	0.956	4.9e-247	CHGA_low,HES1_high	APOE
ANXA3	1.61e-248	2.25289	0.943	0.101	2.87e-244	CHGA_low,HES1_high	ANXA3
KRT8	9.67e-245	1.86112	1	0.897	1.72e-240	CHGA_low,HES1_high	KRT8
CLDN6	8.53e-244	1.92129	0.957	0.422	1.52e-239	CHGA_low,HES1_high	CLDN6
KRT18	5.44e-235	2.10874	1	0.797	9.7e-231	CHGA_low,HES1_high	KRT18
TMSB4X	1.61e-231	2.39492	1	0.994	2.86e-227	CHGA_low,HES1_high	TMSB4X
GSTP1	3.27e-223	1.67773	1	0.872	5.83e-219	CHGA_low,HES1_high	GSTP1
TPM1	2.92e-204	1.55101	0.993	0.901	5.21e-200	CHGA_low,HES1_high	TPM1
APLP2	6.37e-202	1.44231	0.953	0.577	1.13e-197	CHGA_low,HES1_high	APLP2
HLA-B	2.39e-197	1.61974	0.987	0.745	4.27e-193	CHGA_low,HES1_high	HLA-B
KLF5	4.63e-196	1.95039	0.823	0.11	8.25e-192	CHGA_low,HES1_high	KLF5
PDLIM1	1.17e-194	2.11909	0.927	0.18	2.08e-190	CHGA_low,HES1_high	PDLIM1
MYL12A	4.44e-194	1.48226	0.987	0.859	7.92e-190	CHGA_low,HES1_high	MYL12A
TAGLN	4.59e-193	2.94928	0.807	0.086	8.18e-189	CHGA_low,HES1_high	TAGLN
VSIG1	1.86e-192	1.54556	0.713	0.021	3.31e-188	CHGA_low,HES1_high	VSIG1
MYL9	3.81e-192	2.12808	0.91	0.359	6.78e-188	CHGA_low,HES1_high	MYL9
WFDC2	1.57e-186	1.78611	0.95	0.659	2.8e-182	CHGA_low,HES1_high	WFDC2
CD9	1.31e-185	2.00116	0.78	0.068	2.34e-181	CHGA_low,HES1_high	CD9
TPM4	8.5e-185	1.53287	0.967	0.636	1.51e-180	CHGA_low,HES1_high	TPM4
SOX2	1.26e-183	2.04866	0.86	0.18	2.25e-179	CHGA_low,HES1_high	SOX2
C19orf33	9.34e-182	1.68543	0.71	0.032	1.66e-177	CHGA_low,HES1_high	C19orf33
SERPINF1	1.12e-180	2.16996	0.903	0.413	1.99e-176	CHGA_low,HES1_high	SERPINF1
PRSS1	6.97e-180	2.17252	0.877	0.133	1.24e-175	CHGA_low,HES1_high	PRSS1
NPC2	1.17e-179	1.28857	0.997	0.953	2.09e-175	CHGA_low,HES1_high	NPC2
GSTA1	3.3e-179	3.25936	0.88	0.289	5.88e-175	CHGA_low,HES1_high	GSTA1
CLDN4	1.45e-178	2.01689	0.79	0.13	2.57e-174	CHGA_low,HES1_high	CLDN4
CNN3	3.53e-178	1.61133	0.947	0.383	6.29e-174	CHGA_low,HES1_high	CNN3
MECOM	5.89e-178	1.76065	0.837	0.143	1.05e-173	CHGA_low,HES1_high	MECOM
TMSB10	3.2e-176	1.47869	1	1	5.69e-172	CHGA_low,HES1_high	TMSB10
GSN	4.97e-175	1.37191	0.78	0.083	8.86e-171	CHGA_low,HES1_high	GSN
ZFP36L1	1.51e-172	1.94789	0.86	0.123	2.69e-168	CHGA_low,HES1_high	ZFP36L1
CTSE	3.66e-172	1.88541	0.667	0.027	6.52e-168	CHGA_low,HES1_high	CTSE
KRT19	2.93e-170	1.88133	0.99	0.54	5.22e-166	CHGA_low,HES1_high	KRT19
LGALS3BP	3.16e-170	1.44767	0.983	0.715	5.63e-166	CHGA_low,HES1_high	LGALS3BP
AOC1	5.45e-169	2.78696	0.697	0.084	9.71e-165	CHGA_low,HES1_high	AOC1
HES1	8.17e-168	2.33827	0.893	0.331	1.46e-163	CHGA_low,HES1_high	HES1
RARRES2	4.26e-167	2.23987	0.84	0.211	7.58e-163	CHGA_low,HES1_high	RARRES2
PCDH19	7.22e-167	1.36411	0.663	0.029	1.29e-162	CHGA_low,HES1_high	PCDH19
CPVL	1.1e-166	1.73233	0.817	0.147	1.96e-162	CHGA_low,HES1_high	CPVL
HSPG2	1.77e-166	1.40986	0.737	0.062	3.16e-162	CHGA_low,HES1_high	HSPG2
RP11-834C11.4	3.9e-159	1.53954	0.827	0.268	6.95e-155	CHGA_low,HES1_high	RP11-834C11.4
RRBP1	1.46e-158	1.6547	0.93	0.644	2.6e-154	CHGA_low,HES1_high	RRBP1
SPARC	9.68e-157	1.35911	0.68	0.044	1.72e-152	CHGA_low,HES1_high	SPARC
SOX21	1.66e-154	1.31134	0.62	0.026	2.96e-150	CHGA_low,HES1_high	SOX21
LDHB	4.06e-150	1.44183	0.977	0.67	7.24e-146	CHGA_low,HES1_high	LDHB
SERPINH1	2.76e-149	1.38779	0.86	0.236	4.91e-145	CHGA_low,HES1_high	SERPINH1
CSRP2	1.84e-145	1.46942	0.867	0.424	3.27e-141	CHGA_low,HES1_high	CSRP2
NDUFA4	3.91e-144	1.20323	1	0.877	6.96e-140	CHGA_low,HES1_high	NDUFA4
EZR	4.38e-144	1.21754	0.923	0.536	7.81e-140	CHGA_low,HES1_high	EZR
TSPAN6	5.24e-142	1.34987	0.903	0.312	9.34e-138	CHGA_low,HES1_high	TSPAN6
PRSS3	2.6e-139	1.47336	0.683	0.056	4.63e-135	CHGA_low,HES1_high	PRSS3
RCN2	5.77e-136	1.17026	0.953	0.646	1.03e-131	CHGA_low,HES1_high	RCN2
RPL39	7.11e-133	0.90745	1	1	1.27e-128	CHGA_low,HES1_high	RPL39
UNC93A	1.7e-132	1.51048	0.557	0.032	3.03e-128	CHGA_low,HES1_high	UNC93A
FOLR1	4.97e-132	1.08825	0.57	0.03	8.85e-128	CHGA_low,HES1_high	FOLR1
APOC11	5.27e-132	1.98714	0.937	0.889	9.39e-128	CHGA_low,HES1_high	APOC1
BST2	2.45e-129	1.72265	0.64	0.069	4.37e-125	CHGA_low,HES1_high	BST2
ELF3	1e-127	1.45776	0.817	0.243	1.79e-123	CHGA_low,HES1_high	ELF3
MANBA	1.99e-127	1.11932	0.727	0.145	3.54e-123	CHGA_low,HES1_high	MANBA
HLA-C	2.39e-127	1.2103	0.957	0.737	4.25e-123	CHGA_low,HES1_high	HLA-C
MUC1	1.35e-125	1.04348	0.557	0.034	2.41e-121	CHGA_low,HES1_high	MUC1
FLNA	1.79e-125	1.20912	0.907	0.452	3.2e-121	CHGA_low,HES1_high	FLNA
IGFBP6	5.08e-125	1.5494	0.653	0.069	9.05e-121	CHGA_low,HES1_high	IGFBP6
EEF1A1	2.88e-124	0.912837	1	1	5.13e-120	CHGA_low,HES1_high	EEF1A1
ABRACL	5.21e-123	1.15934	0.89	0.342	9.28e-119	CHGA_low,HES1_high	ABRACL
MAGI1	8.11e-122	1.16349	0.767	0.221	1.44e-117	CHGA_low,HES1_high	MAGI1
KIAA1551	1.61e-121	1.27179	0.75	0.193	2.87e-117	CHGA_low,HES1_high	KIAA1551
FOSL2	2.94e-121	1.00722	0.603	0.049	5.23e-117	CHGA_low,HES1_high	FOSL2
MFAP2	7.53e-121	1.17092	0.757	0.145	1.34e-116	CHGA_low,HES1_high	MFAP2
MYL12B	1.2e-120	1.12088	0.99	0.899	2.14e-116	CHGA_low,HES1_high	MYL12B
CYR61	1.42e-120	1.35165	0.55	0.033	2.53e-116	CHGA_low,HES1_high	CYR61
PRSS8	2.61e-120	1.19097	0.773	0.193	4.64e-116	CHGA_low,HES1_high	PRSS8
ACTB	4.24e-120	0.918502	1	1	7.55e-116	CHGA_low,HES1_high	ACTB
SAT1	4.43e-120	1.88783	0.957	0.679	7.89e-116	CHGA_low,HES1_high	SAT1
CD47	4.82e-120	1.24745	0.76	0.223	8.59e-116	CHGA_low,HES1_high	CD47
TIMP1	8.63e-120	1.24731	0.91	0.468	1.54e-115	CHGA_low,HES1_high	TIMP1
FZD5	2.49e-118	1.20929	0.653	0.074	4.43e-114	CHGA_low,HES1_high	FZD5
ANXA4	3.93e-116	1.18449	0.873	0.419	7e-112	CHGA_low,HES1_high	ANXA4
PPIC	1.41e-114	1.16493	0.753	0.224	2.51e-110	CHGA_low,HES1_high	PPIC
S100A111	1.73e-114	1.39575	0.973	0.776	3.08e-110	CHGA_low,HES1_high	S100A11
TGIF1	2.49e-114	1.08227	0.667	0.084	4.43e-110	CHGA_low,HES1_high	TGIF1
PTMA	5.63e-114	1.10007	1	1	1e-109	CHGA_low,HES1_high	PTMA
GATA6-AS1	2.7e-113	1.08483	0.623	0.075	4.81e-109	CHGA_low,HES1_high	GATA6-AS1
RNASET2	1.03e-112	1.10318	0.707	0.153	1.83e-108	CHGA_low,HES1_high	RNASET2
GDF15	2.06e-112	1.82055	0.653	0.106	3.67e-108	CHGA_low,HES1_high	GDF15
RPS19	2.8e-112	0.863859	1	1	4.98e-108	CHGA_low,HES1_high	RPS19
PDCD4	4.29e-112	1.17517	0.787	0.251	7.64e-108	CHGA_low,HES1_high	PDCD4
C12orf751	4.7e-111	1.40202	0.973	0.84	8.37e-107	CHGA_low,HES1_high	C12orf75
S100A10	5.9e-111	1.44592	0.92	0.617	1.05e-106	CHGA_low,HES1_high	S100A10
PPP1R3B	8.38e-111	0.884102	0.537	0.039	1.49e-106	CHGA_low,HES1_high	PPP1R3B
FBLN1	1.51e-110	1.10985	0.763	0.139	2.69e-106	CHGA_low,HES1_high	FBLN1
ADM	2.78e-110	1.75413	0.667	0.146	4.95e-106	CHGA_low,HES1_high	ADM
TFF3	9.73e-110	2.05833	0.737	0.182	1.73e-105	CHGA_low,HES1_high	TFF3
LPP	1.74e-109	1.09258	0.873	0.571	3.11e-105	CHGA_low,HES1_high	LPP
PCDH7	1.77e-109	1.20074	0.567	0.051	3.16e-105	CHGA_low,HES1_high	PCDH7
CRIP1	3.54e-109	1.1247	0.51	0.031	6.31e-105	CHGA_low,HES1_high	CRIP1
FSTL1	5.13e-109	1.01923	0.6	0.064	9.14e-105	CHGA_low,HES1_high	FSTL1
FAM101A	1.04e-107	1.06547	0.583	0.063	1.85e-103	CHGA_low,HES1_high	FAM101A
RPL37	5.02e-107	0.793425	1	1	8.94e-103	CHGA_low,HES1_high	RPL37
RPS18	1.22e-106	0.794816	1	1	2.18e-102	CHGA_low,HES1_high	RPS18
MLEC	1.68e-106	1.02022	0.917	0.62	3e-102	CHGA_low,HES1_high	MLEC
FXYD3	1.1e-105	1.04834	0.563	0.047	1.96e-101	CHGA_low,HES1_high	FXYD3
HLA-A	3.86e-105	1.1014	0.973	0.797	6.88e-101	CHGA_low,HES1_high	HLA-A
RPS4Y1	5.62e-105	1.11007	0.913	0.855	1e-100	CHGA_low,HES1_high	RPS4Y1
SMOC2	1.17e-104	1.04661	0.643	0.089	2.08e-100	CHGA_low,HES1_high	SMOC2
CBX3	1.5e-104	1.0021	0.943	0.628	2.68e-100	CHGA_low,HES1_high	CBX3
MYOCD	9.2e-104	0.669622	0.39	0.006	1.64e-99	CHGA_low,HES1_high	MYOCD
MDK	2.57e-102	1.27797	1	0.969	4.58e-98	CHGA_low,HES1_high	MDK
RNASE1	3.68e-100	1.21552	0.47	0.026	6.56e-96	CHGA_low,HES1_high	RNASE1
ATP1A1	4.32e-100	1.03927	0.95	0.802	7.69e-96	CHGA_low,HES1_high	ATP1A1
PRDX1	6e-99	0.969641	0.99	0.826	1.07e-94	CHGA_low,HES1_high	PRDX1
ANXA11	9.09e-99	0.940309	0.69	0.15	1.62e-94	CHGA_low,HES1_high	ANXA11
PDIA4	1.3e-98	1.04009	0.967	0.805	2.31e-94	CHGA_low,HES1_high	PDIA4
PTPN13	3.37e-97	0.919855	0.647	0.119	6.01e-93	CHGA_low,HES1_high	PTPN13
SP100	4.03e-97	0.785991	0.523	0.044	7.18e-93	CHGA_low,HES1_high	SP100
NFE2L2	2.49e-96	0.964905	0.84	0.607	4.43e-92	CHGA_low,HES1_high	NFE2L2
EEF1D	3.42e-96	0.957204	0.99	0.841	6.09e-92	CHGA_low,HES1_high	EEF1D
PPDPF	7.43e-96	0.888418	1	0.995	1.32e-91	CHGA_low,HES1_high	PPDPF
RUNX1	7.67e-96	0.620113	0.36	0.005	1.37e-91	CHGA_low,HES1_high	RUNX1
CDC42EP3	8.88e-96	1.1563	0.877	0.788	1.58e-91	CHGA_low,HES1_high	CDC42EP3
NFE2L3	1.65e-95	0.826736	0.5	0.047	2.94e-91	CHGA_low,HES1_high	NFE2L3
PLSCR1	1.94e-95	0.959983	0.853	0.537	3.46e-91	CHGA_low,HES1_high	PLSCR1
RPL7	5.7e-95	0.849644	1	1	1.02e-90	CHGA_low,HES1_high	RPL7
YAP1	2.28e-94	0.780264	0.533	0.05	4.07e-90	CHGA_low,HES1_high	YAP1
CITED4	2.47e-94	0.966576	0.577	0.084	4.39e-90	CHGA_low,HES1_high	CITED4
SERF2	3.59e-94	0.767597	1	1	6.4e-90	CHGA_low,HES1_high	SERF2
CCND1	4.12e-94	1.53362	0.62	0.118	7.34e-90	CHGA_low,HES1_high	CCND1
MYOF	7.83e-94	0.558829	0.36	0.006	1.4e-89	CHGA_low,HES1_high	MYOF
TNFRSF12A	1.34e-93	1.02821	0.53	0.056	2.39e-89	CHGA_low,HES1_high	TNFRSF12A
PDIA6	2.09e-93	1.02782	1	0.961	3.73e-89	CHGA_low,HES1_high	PDIA6
MYH9	4.17e-93	0.926503	0.81	0.423	7.43e-89	CHGA_low,HES1_high	MYH9
IFI27	7.77e-93	1.74071	0.507	0.046	1.38e-88	CHGA_low,HES1_high	IFI27
PPP1R14A	1.52e-92	0.993414	0.657	0.13	2.7e-88	CHGA_low,HES1_high	PPP1R14A
OST4	1.82e-92	0.786158	0.997	0.985	3.25e-88	CHGA_low,HES1_high	OST4
RPL23	2.61e-92	0.859115	1	0.999	4.65e-88	CHGA_low,HES1_high	RPL23
REST	6.68e-92	0.686786	0.49	0.039	1.19e-87	CHGA_low,HES1_high	REST
EPSTI1	5.86e-91	1.0117	0.833	0.43	1.04e-86	CHGA_low,HES1_high	EPSTI1
RPS14	2.98e-90	0.654731	1	1	5.31e-86	CHGA_low,HES1_high	RPS14
APEX1	7.05e-90	0.960099	0.947	0.702	1.26e-85	CHGA_low,HES1_high	APEX1
CRTAP	1.23e-89	0.816348	0.593	0.094	2.19e-85	CHGA_low,HES1_high	CRTAP
ADA	1.34e-89	0.775254	0.473	0.039	2.39e-85	CHGA_low,HES1_high	ADA
RPL10A	1.53e-89	0.851153	1	0.999	2.72e-85	CHGA_low,HES1_high	RPL10A
SORBS1	3.24e-89	0.75487	0.487	0.044	5.77e-85	CHGA_low,HES1_high	SORBS1
RPL26	4.14e-89	0.85221	1	0.999	7.37e-85	CHGA_low,HES1_high	RPL26
THBS1	6.29e-89	1.24639	0.463	0.036	1.12e-84	CHGA_low,HES1_high	THBS1
LRRC16A	1.37e-88	0.892907	0.63	0.121	2.44e-84	CHGA_low,HES1_high	LRRC16A
HMGA1	1.98e-87	1.067	0.887	0.617	3.53e-83	CHGA_low,HES1_high	HMGA1
TUBB	2.72e-87	1.09919	0.99	0.891	4.84e-83	CHGA_low,HES1_high	TUBB
ERGIC3	3.27e-87	0.888574	0.93	0.778	5.83e-83	CHGA_low,HES1_high	ERGIC3
CLDN18	3.49e-87	1.48549	0.573	0.098	6.22e-83	CHGA_low,HES1_high	CLDN18
MEIS2	6.98e-87	1.10579	0.777	0.242	1.24e-82	CHGA_low,HES1_high	MEIS2
CNN2	1.54e-86	0.917274	0.747	0.217	2.74e-82	CHGA_low,HES1_high	CNN2
OCLN	1.67e-86	0.972995	0.74	0.245	2.98e-82	CHGA_low,HES1_high	OCLN
KITLG	4.44e-86	0.777889	0.413	0.023	7.91e-82	CHGA_low,HES1_high	KITLG
SMIM14	4.86e-86	0.985982	0.777	0.378	8.66e-82	CHGA_low,HES1_high	SMIM14
SOX41	7.93e-86	1.29365	0.977	0.841	1.41e-81	CHGA_low,HES1_high	SOX4
SOD3	1.56e-85	0.594014	0.363	0.011	2.77e-81	CHGA_low,HES1_high	SOD3
C1R	8.58e-84	0.599228	0.35	0.01	1.53e-79	CHGA_low,HES1_high	C1R
LYPD6B	1.19e-83	0.651757	0.39	0.021	2.11e-79	CHGA_low,HES1_high	LYPD6B
PDHA1	1.56e-83	0.907099	0.76	0.296	2.78e-79	CHGA_low,HES1_high	PDHA1
AHNAK	2.06e-83	0.658405	0.407	0.023	3.67e-79	CHGA_low,HES1_high	AHNAK
MFGE8	2.57e-83	1.19097	0.86	0.687	4.57e-79	CHGA_low,HES1_high	MFGE8
FBXO2	2.9e-83	0.928751	0.62	0.148	5.16e-79	CHGA_low,HES1_high	FBXO2
TMPRSS2	3.72e-83	0.809518	0.513	0.075	6.63e-79	CHGA_low,HES1_high	TMPRSS2
PRR15	3.8e-83	0.800271	0.437	0.034	6.77e-79	CHGA_low,HES1_high	PRR15
GLB1	2.39e-82	0.892931	0.77	0.28	4.25e-78	CHGA_low,HES1_high	GLB1
CAPG	1.1e-81	0.737828	0.467	0.046	1.95e-77	CHGA_low,HES1_high	CAPG
RPL15	2.81e-81	0.737944	1	1	5e-77	CHGA_low,HES1_high	RPL15
BSG	4.95e-81	0.806522	1	0.975	8.82e-77	CHGA_low,HES1_high	BSG
FAM65B	9.86e-81	0.509724	0.303	0.004	1.76e-76	CHGA_low,HES1_high	FAM65B
TMBIM6	1.4e-80	0.757312	1	0.972	2.49e-76	CHGA_low,HES1_high	TMBIM6
NACA	1.4e-80	0.736366	1	0.995	2.5e-76	CHGA_low,HES1_high	NACA
RPL34	2.28e-80	0.71548	1	1	4.05e-76	CHGA_low,HES1_high	RPL34
GYPC	3.16e-80	0.803734	0.573	0.092	5.63e-76	CHGA_low,HES1_high	GYPC
RPS6	9.68e-80	0.770796	1	1	1.72e-75	CHGA_low,HES1_high	RPS6
TMEM92	1.69e-79	0.591747	0.42	0.03	3.01e-75	CHGA_low,HES1_high	TMEM92
NDRG1	2.48e-79	0.777462	0.403	0.026	4.41e-75	CHGA_low,HES1_high	NDRG1
PLA2G16	3.35e-79	1.01947	0.813	0.555	5.97e-75	CHGA_low,HES1_high	PLA2G16
RPL10	4.19e-79	0.689866	1	1	7.46e-75	CHGA_low,HES1_high	RPL10
PDIA3	3.87e-78	0.861615	0.987	0.954	6.9e-74	CHGA_low,HES1_high	PDIA3
LAPTM4A	4.34e-78	0.822235	0.99	0.938	7.73e-74	CHGA_low,HES1_high	LAPTM4A
IFITM2	4.91e-78	0.55561	0.363	0.016	8.74e-74	CHGA_low,HES1_high	IFITM2
UPK1B	6.68e-78	0.891666	0.327	0.009	1.19e-73	CHGA_low,HES1_high	UPK1B
SDC4	8.47e-78	0.792607	0.503	0.069	1.51e-73	CHGA_low,HES1_high	SDC4
ZFP36L2	2.11e-77	1.10605	0.93	0.708	3.75e-73	CHGA_low,HES1_high	ZFP36L2
CALD1	3.55e-77	1.11064	0.757	0.254	6.32e-73	CHGA_low,HES1_high	CALD1
MX1	9.43e-77	1.04455	0.787	0.434	1.68e-72	CHGA_low,HES1_high	MX1
GPX8	1.17e-76	0.591747	0.413	0.031	2.08e-72	CHGA_low,HES1_high	GPX8
S100A4	1.24e-76	0.8358	0.443	0.045	2.2e-72	CHGA_low,HES1_high	S100A4
CRABP2	1.94e-76	0.832633	0.44	0.041	3.46e-72	CHGA_low,HES1_high	CRABP2
WWTR1	3.18e-76	0.732072	0.41	0.034	5.66e-72	CHGA_low,HES1_high	WWTR1
TPM2	3.25e-76	1.09813	0.573	0.127	5.79e-72	CHGA_low,HES1_high	TPM2
CTGF	3.45e-76	1.34581	0.447	0.049	6.14e-72	CHGA_low,HES1_high	CTGF
DDAH2	3.46e-76	0.842736	0.923	0.659	6.17e-72	CHGA_low,HES1_high	DDAH2
PRSS22	2.43e-75	0.74678	0.473	0.062	4.33e-71	CHGA_low,HES1_high	PRSS22
PLTP	1.61e-74	0.854548	0.673	0.211	2.87e-70	CHGA_low,HES1_high	PLTP
MAF	1.89e-74	0.855972	0.553	0.122	3.36e-70	CHGA_low,HES1_high	MAF
KLF6	2.82e-74	1.0399	0.77	0.566	5.03e-70	CHGA_low,HES1_high	KLF6
RAB27B	5.24e-74	0.465594	0.287	0.005	9.33e-70	CHGA_low,HES1_high	RAB27B
ENC1	6.62e-74	0.728578	0.423	0.038	1.18e-69	CHGA_low,HES1_high	ENC1
OLFML3	6.9e-74	0.806922	0.5	0.069	1.23e-69	CHGA_low,HES1_high	OLFML3
CDH1	1.61e-73	0.869564	0.727	0.476	2.87e-69	CHGA_low,HES1_high	CDH1
GATA6	3.67e-73	0.879685	0.64	0.197	6.54e-69	CHGA_low,HES1_high	GATA6
ODC1	5.92e-73	0.945696	0.81	0.482	1.05e-68	CHGA_low,HES1_high	ODC1
CXADR	7.09e-73	0.801772	0.8	0.492	1.26e-68	CHGA_low,HES1_high	CXADR
LITAF	2.71e-72	0.716201	0.467	0.056	4.83e-68	CHGA_low,HES1_high	LITAF
EDN1	4.31e-72	0.664237	0.293	0.006	7.69e-68	CHGA_low,HES1_high	EDN1
APOA2	2.77e-71	1.01079	0.577	0.107	4.94e-67	CHGA_low,HES1_high	APOA2
CLDN7	8.18e-71	1.00212	0.723	0.449	1.46e-66	CHGA_low,HES1_high	CLDN7
WDR72	1.01e-70	0.547002	0.36	0.021	1.8e-66	CHGA_low,HES1_high	WDR72
MYL6	1.03e-70	0.617873	1	1	1.84e-66	CHGA_low,HES1_high	MYL6
CTSH	2.07e-70	0.636841	0.407	0.038	3.69e-66	CHGA_low,HES1_high	CTSH
LMAN2	4.34e-70	0.76479	0.937	0.766	7.73e-66	CHGA_low,HES1_high	LMAN2
GAS6	4.39e-70	0.83921	0.56	0.107	7.83e-66	CHGA_low,HES1_high	GAS6
PLK2	5.71e-70	0.979213	0.61	0.136	1.02e-65	CHGA_low,HES1_high	PLK2
TYRO3	7.26e-70	0.457855	0.34	0.017	1.29e-65	CHGA_low,HES1_high	TYRO3
SDC1	3.43e-69	0.522162	0.39	0.031	6.12e-65	CHGA_low,HES1_high	SDC1
TNNC1	4.98e-69	0.54722	0.3	0.009	8.86e-65	CHGA_low,HES1_high	TNNC1
GALNT7	6.15e-69	0.771357	0.6	0.153	1.1e-64	CHGA_low,HES1_high	GALNT7
LSM5	1.21e-67	0.828013	0.927	0.648	2.16e-63	CHGA_low,HES1_high	LSM5
FOXP1	1.4e-67	0.835815	0.91	0.778	2.49e-63	CHGA_low,HES1_high	FOXP1
RPS8	6.21e-67	0.60572	1	1	1.11e-62	CHGA_low,HES1_high	RPS8
RPS12	1e-66	0.700092	1	1	1.78e-62	CHGA_low,HES1_high	RPS12
DDOST	1.21e-66	0.744861	0.943	0.822	2.16e-62	CHGA_low,HES1_high	DDOST
FAM107B	2e-66	0.926134	0.64	0.203	3.56e-62	CHGA_low,HES1_high	FAM107B
MYLIP	3.2e-66	0.940966	0.663	0.203	5.7e-62	CHGA_low,HES1_high	MYLIP
SERPINA5	4.67e-66	0.813547	0.383	0.036	8.32e-62	CHGA_low,HES1_high	SERPINA5
PABPC1	5.03e-66	0.794325	0.987	0.917	8.95e-62	CHGA_low,HES1_high	PABPC1
RPL32	5.2e-66	0.582976	1	1	9.26e-62	CHGA_low,HES1_high	RPL32
LGALS3	8.81e-66	0.649527	0.423	0.049	1.57e-61	CHGA_low,HES1_high	LGALS3
MOB3B	2.19e-65	0.479921	0.327	0.018	3.9e-61	CHGA_low,HES1_high	MOB3B
IGFBP5	3.21e-65	1.59818	0.863	0.559	5.71e-61	CHGA_low,HES1_high	IGFBP5
PSMA4	5.17e-65	0.725715	0.957	0.818	9.21e-61	CHGA_low,HES1_high	PSMA4
SHISA5	1.61e-64	0.764823	0.89	0.62	2.87e-60	CHGA_low,HES1_high	SHISA5
RPS23	2.45e-64	0.602197	1	1	4.36e-60	CHGA_low,HES1_high	RPS23
CDK4	3.23e-64	0.733384	0.883	0.674	5.75e-60	CHGA_low,HES1_high	CDK4
MARCKSL1	3.5e-64	0.767284	0.987	0.976	6.24e-60	CHGA_low,HES1_high	MARCKSL1
PNP	7.32e-64	0.778895	0.65	0.215	1.3e-59	CHGA_low,HES1_high	PNP
IFI44L	7.85e-64	0.650312	0.267	0.007	1.4e-59	CHGA_low,HES1_high	IFI44L
RPL18A	8.47e-64	0.523425	1	1	1.51e-59	CHGA_low,HES1_high	RPL18A
COL2A1	9.03e-64	0.792116	0.493	0.081	1.61e-59	CHGA_low,HES1_high	COL2A1
CLIC6	1.25e-63	0.488247	0.293	0.012	2.23e-59	CHGA_low,HES1_high	CLIC6
RPL29	2.56e-63	0.595759	1	1	4.56e-59	CHGA_low,HES1_high	RPL29
NUCKS1	2.71e-63	0.866355	0.943	0.776	4.83e-59	CHGA_low,HES1_high	NUCKS1
RHOC	3.41e-63	0.867512	0.707	0.3	6.07e-59	CHGA_low,HES1_high	RHOC
PDE3A	4.41e-63	0.62802	0.417	0.049	7.86e-59	CHGA_low,HES1_high	PDE3A
FAM3B	4.7e-63	0.654319	0.433	0.057	8.36e-59	CHGA_low,HES1_high	FAM3B
HPSE	5.53e-63	0.705162	0.397	0.047	9.85e-59	CHGA_low,HES1_high	HPSE
SPATS2L	6.51e-63	0.827971	0.853	0.546	1.16e-58	CHGA_low,HES1_high	SPATS2L
GCNT1	7.38e-63	0.909216	0.72	0.458	1.31e-58	CHGA_low,HES1_high	GCNT1
NEXN	1.36e-62	0.595049	0.417	0.05	2.42e-58	CHGA_low,HES1_high	NEXN
VAMP8	1.58e-62	0.82781	0.827	0.477	2.82e-58	CHGA_low,HES1_high	VAMP8
MACC1	2.36e-62	0.723043	0.55	0.121	4.2e-58	CHGA_low,HES1_high	MACC1
RNF5	2.98e-62	0.728225	0.83	0.421	5.3e-58	CHGA_low,HES1_high	RNF5
FAM46C	3.28e-62	0.903902	0.65	0.228	5.84e-58	CHGA_low,HES1_high	FAM46C
RPS4X	5.25e-62	0.702517	1	1	9.35e-58	CHGA_low,HES1_high	RPS4X
AJUBA	8.03e-62	0.496872	0.327	0.022	1.43e-57	CHGA_low,HES1_high	AJUBA
SPINT21	1.68e-61	0.765268	0.997	0.975	2.99e-57	CHGA_low,HES1_high	SPINT2
EFEMP1	5.47e-61	0.618555	0.297	0.014	9.74e-57	CHGA_low,HES1_high	EFEMP1
RPS2	5.59e-61	0.567963	1	1	9.96e-57	CHGA_low,HES1_high	RPS2
PTPN14	8.98e-61	0.434131	0.307	0.017	1.6e-56	CHGA_low,HES1_high	PTPN14
NHS	9.58e-61	0.62211	0.497	0.09	1.71e-56	CHGA_low,HES1_high	NHS
MTTP	1.1e-60	0.853499	0.437	0.063	1.95e-56	CHGA_low,HES1_high	MTTP
MGST11	2.17e-60	0.797616	0.853	0.375	3.86e-56	CHGA_low,HES1_high	MGST1
BIK	2.19e-60	0.698295	0.423	0.066	3.91e-56	CHGA_low,HES1_high	BIK
LMO4	4.43e-60	0.812511	0.523	0.111	7.88e-56	CHGA_low,HES1_high	LMO4
AUTS2	5e-60	0.694171	0.51	0.115	8.91e-56	CHGA_low,HES1_high	AUTS2
PAPOLA	5.21e-60	0.707291	0.953	0.839	9.29e-56	CHGA_low,HES1_high	PAPOLA
UTRN	2.62e-59	0.689846	0.623	0.184	4.67e-55	CHGA_low,HES1_high	UTRN
TMEM123	7.2e-59	0.732732	0.87	0.633	1.28e-54	CHGA_low,HES1_high	TMEM123
IDH1	1.75e-58	0.736461	0.88	0.652	3.12e-54	CHGA_low,HES1_high	IDH1
ST14	4.81e-58	0.690832	0.447	0.075	8.57e-54	CHGA_low,HES1_high	ST14
TTN	8.26e-58	0.656523	0.283	0.015	1.47e-53	CHGA_low,HES1_high	TTN
RPN2	8.56e-58	0.737223	0.973	0.828	1.53e-53	CHGA_low,HES1_high	RPN2
MSMB	8.61e-58	0.977283	0.327	0.026	1.53e-53	CHGA_low,HES1_high	MSMB
MPZL2	1.62e-57	0.468983	0.337	0.029	2.89e-53	CHGA_low,HES1_high	MPZL2
PHLDA1	3.4e-57	1.08448	0.6	0.157	6.06e-53	CHGA_low,HES1_high	PHLDA1
TUBA1C	7.47e-57	0.770084	0.667	0.235	1.33e-52	CHGA_low,HES1_high	TUBA1C
SERPING1	8.12e-57	0.745527	0.66	0.231	1.45e-52	CHGA_low,HES1_high	SERPING1
DUSP9	8.26e-57	0.493055	0.357	0.036	1.47e-52	CHGA_low,HES1_high	DUSP9
RPS20	1.19e-56	0.541463	1	1	2.12e-52	CHGA_low,HES1_high	RPS20
C1orf116	1.75e-56	0.576447	0.397	0.059	3.12e-52	CHGA_low,HES1_high	C1orf116
LBH	2.18e-56	0.852947	0.533	0.144	3.88e-52	CHGA_low,HES1_high	LBH
LSR	4.01e-56	0.715257	0.72	0.31	7.15e-52	CHGA_low,HES1_high	LSR
MICA	1.21e-55	0.609551	0.47	0.089	2.15e-51	CHGA_low,HES1_high	MICA
HEXB	1.38e-55	0.717718	0.65	0.239	2.47e-51	CHGA_low,HES1_high	HEXB
HMGB1	1.92e-55	0.762956	1	0.946	3.42e-51	CHGA_low,HES1_high	HMGB1
GGH	2.46e-55	0.815385	0.707	0.295	4.38e-51	CHGA_low,HES1_high	GGH
CST3	2.89e-55	0.669107	0.997	0.988	5.15e-51	CHGA_low,HES1_high	CST3
HNRNPA1	4.52e-55	0.817222	0.997	0.966	8.04e-51	CHGA_low,HES1_high	HNRNPA1
ASAH1	6.88e-55	0.816708	0.88	0.699	1.23e-50	CHGA_low,HES1_high	ASAH1
CTNND1	8.36e-55	0.684689	0.753	0.44	1.49e-50	CHGA_low,HES1_high	CTNND1
SLC7A7	2.83e-54	0.531214	0.263	0.012	5.04e-50	CHGA_low,HES1_high	SLC7A7
ZDHHC7	4.2e-54	0.55317	0.483	0.112	7.47e-50	CHGA_low,HES1_high	ZDHHC7
FBLIM1	4.6e-54	0.66543	0.58	0.163	8.19e-50	CHGA_low,HES1_high	FBLIM1
DAPK1	5.1e-54	0.642803	0.537	0.133	9.09e-50	CHGA_low,HES1_high	DAPK1
PCBP2	8.43e-54	0.619798	0.993	0.964	1.5e-49	CHGA_low,HES1_high	PCBP2
RPL35A	1.09e-53	0.470893	1	1	1.93e-49	CHGA_low,HES1_high	RPL35A
SCNN1A	1.53e-53	0.620837	0.413	0.069	2.73e-49	CHGA_low,HES1_high	SCNN1A
CYB5A	1.68e-53	0.725005	0.963	0.857	2.99e-49	CHGA_low,HES1_high	CYB5A
ARPC1A	2.03e-53	0.718379	0.887	0.719	3.62e-49	CHGA_low,HES1_high	ARPC1A
BMP3	2.15e-53	0.780965	0.403	0.068	3.82e-49	CHGA_low,HES1_high	BMP3
ARRB2	2.94e-53	0.60765	0.48	0.104	5.24e-49	CHGA_low,HES1_high	ARRB2
S100P	3.42e-53	0.533011	0.217	0.004	6.08e-49	CHGA_low,HES1_high	S100P
C19orf77	7.06e-53	0.611955	0.303	0.025	1.26e-48	CHGA_low,HES1_high	C19orf77
FSCN1	1.15e-52	0.564489	0.463	0.088	2.05e-48	CHGA_low,HES1_high	FSCN1
LTBP1	1.2e-52	0.494334	0.367	0.047	2.14e-48	CHGA_low,HES1_high	LTBP1
CYBA	1.97e-52	0.697588	0.967	0.803	3.5e-48	CHGA_low,HES1_high	CYBA
LYST	6.43e-52	0.736889	0.53	0.212	1.15e-47	CHGA_low,HES1_high	LYST
RPS24	1.03e-51	0.52581	1	1	1.84e-47	CHGA_low,HES1_high	RPS24
SULT1A2	1.2e-51	0.436579	0.24	0.009	2.13e-47	CHGA_low,HES1_high	SULT1A2
TPGS2	1.68e-51	0.635063	0.75	0.298	2.99e-47	CHGA_low,HES1_high	TPGS2
FOXA1	5.43e-51	0.734975	0.597	0.242	9.67e-47	CHGA_low,HES1_high	FOXA1
TES	5.63e-51	0.712194	0.7	0.298	1e-46	CHGA_low,HES1_high	TES
EPCAM	9.44e-51	0.670739	0.983	0.96	1.68e-46	CHGA_low,HES1_high	EPCAM
SLC7A6	9.98e-51	0.549219	0.407	0.075	1.78e-46	CHGA_low,HES1_high	SLC7A6
CKAP4	1.11e-50	0.796939	0.693	0.293	1.98e-46	CHGA_low,HES1_high	CKAP4
AAMDC	1.43e-50	0.664086	0.59	0.204	2.55e-46	CHGA_low,HES1_high	AAMDC
JUN	1.46e-50	0.833661	0.97	0.84	2.6e-46	CHGA_low,HES1_high	JUN
PHLDA2	2.49e-50	0.435243	0.267	0.016	4.43e-46	CHGA_low,HES1_high	PHLDA2
IFIT3	6.77e-50	0.752372	0.41	0.083	1.21e-45	CHGA_low,HES1_high	IFIT3
AMOTL2	8.52e-50	0.407152	0.287	0.022	1.52e-45	CHGA_low,HES1_high	AMOTL2
DHRS3	8.59e-50	0.743978	0.577	0.193	1.53e-45	CHGA_low,HES1_high	DHRS3
AGPAT2	1.17e-49	0.721299	0.657	0.263	2.09e-45	CHGA_low,HES1_high	AGPAT2
RPL11	1.45e-49	0.45816	1	1	2.58e-45	CHGA_low,HES1_high	RPL11
FHL2	1.53e-49	0.551259	0.437	0.083	2.73e-45	CHGA_low,HES1_high	FHL2
NOTCH3	1.8e-49	0.410662	0.303	0.029	3.21e-45	CHGA_low,HES1_high	NOTCH3
HPCAL1	2.48e-49	0.525202	0.36	0.055	4.42e-45	CHGA_low,HES1_high	HPCAL1
CALU	3.05e-49	0.708127	0.807	0.526	5.44e-45	CHGA_low,HES1_high	CALU
PDLIM7	3.38e-49	0.708092	0.777	0.505	6.02e-45	CHGA_low,HES1_high	PDLIM7
GALNT3	3.68e-49	0.54482	0.397	0.075	6.56e-45	CHGA_low,HES1_high	GALNT3
POLE4	5.83e-49	0.443385	0.367	0.051	1.04e-44	CHGA_low,HES1_high	POLE4
CXCL16	1.06e-48	0.485715	0.313	0.035	1.88e-44	CHGA_low,HES1_high	CXCL16
S100A16	1.72e-48	0.809274	0.643	0.231	3.06e-44	CHGA_low,HES1_high	S100A16
ACTN4	2.75e-48	0.655574	0.807	0.577	4.9e-44	CHGA_low,HES1_high	ACTN4
PLEKHA4	3.17e-48	0.58267	0.483	0.112	5.64e-44	CHGA_low,HES1_high	PLEKHA4
HSP90B1	3.65e-48	0.761193	0.997	0.987	6.51e-44	CHGA_low,HES1_high	HSP90B1
PRDX6	4.52e-48	0.627912	0.937	0.793	8.05e-44	CHGA_low,HES1_high	PRDX6
SEPW1	1.22e-47	0.659144	0.957	0.806	2.17e-43	CHGA_low,HES1_high	SEPW1
TRIP6	1.31e-47	0.48913	0.433	0.086	2.34e-43	CHGA_low,HES1_high	TRIP6
CALM2	1.99e-47	0.709696	1	0.997	3.54e-43	CHGA_low,HES1_high	CALM2
RPL35	2.23e-47	0.425334	1	1	3.97e-43	CHGA_low,HES1_high	RPL35
RAB34	3.12e-47	0.624553	0.59	0.193	5.55e-43	CHGA_low,HES1_high	RAB34
PHGDH	4.64e-47	0.718246	0.653	0.232	8.27e-43	CHGA_low,HES1_high	PHGDH
WEE1	7.62e-47	0.625637	0.583	0.177	1.36e-42	CHGA_low,HES1_high	WEE1
TMEM97	1.3e-46	0.749541	0.623	0.222	2.31e-42	CHGA_low,HES1_high	TMEM97
YBX1	1.94e-46	0.592931	1	0.995	3.45e-42	CHGA_low,HES1_high	YBX1
PARP14	2.39e-46	0.748694	0.67	0.302	4.26e-42	CHGA_low,HES1_high	PARP14
RPS15A	2.82e-46	0.459701	1	1	5.03e-42	CHGA_low,HES1_high	RPS15A
GRN	3.26e-46	0.619057	0.867	0.693	5.81e-42	CHGA_low,HES1_high	GRN
RPL17	3.57e-46	0.580674	1	0.993	6.35e-42	CHGA_low,HES1_high	RPL17
PNRC1	4.33e-46	0.671381	0.853	0.641	7.71e-42	CHGA_low,HES1_high	PNRC1
IQGAP1	4.96e-46	0.627376	0.61	0.223	8.84e-42	CHGA_low,HES1_high	IQGAP1
SLC44A4	1.12e-45	0.41419	0.27	0.022	2e-41	CHGA_low,HES1_high	SLC44A4
STX7	1.7e-45	0.665806	0.463	0.131	3.02e-41	CHGA_low,HES1_high	STX7
PON2	2.19e-45	0.673362	0.717	0.326	3.9e-41	CHGA_low,HES1_high	PON2
MMP14	2.78e-45	0.598735	0.363	0.06	4.94e-41	CHGA_low,HES1_high	MMP14
SIK1	4.22e-45	0.479274	0.347	0.055	7.52e-41	CHGA_low,HES1_high	SIK1
NPM1	7.59e-45	0.613724	1	0.995	1.35e-40	CHGA_low,HES1_high	NPM1
SLC12A2	1.07e-44	0.626557	0.517	0.151	1.91e-40	CHGA_low,HES1_high	SLC12A2
TFF1	1.76e-44	1.91502	0.31	0.043	3.14e-40	CHGA_low,HES1_high	TFF1
TMEM14A	2.99e-44	0.774673	0.85	0.701	5.32e-40	CHGA_low,HES1_high	TMEM14A
MAN1A2	3.66e-44	0.635696	0.813	0.563	6.51e-40	CHGA_low,HES1_high	MAN1A2
OAS3	6.59e-44	0.530641	0.387	0.074	1.17e-39	CHGA_low,HES1_high	OAS3
GUCY1A2	8.47e-44	0.628519	0.467	0.117	1.51e-39	CHGA_low,HES1_high	GUCY1A2
CLSTN2	8.86e-44	0.816206	0.433	0.153	1.58e-39	CHGA_low,HES1_high	CLSTN2
KRT7	1.27e-43	0.774269	0.273	0.027	2.25e-39	CHGA_low,HES1_high	KRT7
B4GALT1	1.64e-43	0.563135	0.42	0.091	2.92e-39	CHGA_low,HES1_high	B4GALT1
ITGAE	1.65e-43	0.596468	0.75	0.529	2.94e-39	CHGA_low,HES1_high	ITGAE
MEX3A	1.74e-43	0.540685	0.497	0.133	3.09e-39	CHGA_low,HES1_high	MEX3A
AGRN	3.32e-43	0.583748	0.51	0.155	5.91e-39	CHGA_low,HES1_high	AGRN
RPS3A	4.13e-43	0.499799	1	1	7.36e-39	CHGA_low,HES1_high	RPS3A
PALLD	5.16e-43	0.749072	0.623	0.277	9.19e-39	CHGA_low,HES1_high	PALLD
UXS1	5.88e-43	0.594421	0.567	0.203	1.05e-38	CHGA_low,HES1_high	UXS1
MIDN	6.38e-43	0.602279	0.7	0.297	1.14e-38	CHGA_low,HES1_high	MIDN
ROCK2	7.94e-43	0.581136	0.59	0.226	1.41e-38	CHGA_low,HES1_high	ROCK2
NEDD4L	1.14e-42	0.628867	0.573	0.204	2.03e-38	CHGA_low,HES1_high	NEDD4L
MFSD10	1.19e-42	0.562092	0.74	0.545	2.12e-38	CHGA_low,HES1_high	MFSD10
BMP7	1.31e-42	0.539549	0.467	0.119	2.34e-38	CHGA_low,HES1_high	BMP7
YWHAZ	1.42e-42	0.611355	0.95	0.814	2.54e-38	CHGA_low,HES1_high	YWHAZ
TAX1BP3	1.73e-42	0.505345	0.473	0.123	3.08e-38	CHGA_low,HES1_high	TAX1BP3
UGDH	1.96e-42	0.650908	0.787	0.442	3.48e-38	CHGA_low,HES1_high	UGDH
TMED9	2.06e-42	0.646276	0.927	0.859	3.66e-38	CHGA_low,HES1_high	TMED9
CCND2	2.42e-42	0.694023	0.643	0.245	4.31e-38	CHGA_low,HES1_high	CCND2
TGFB3	2.43e-42	0.415754	0.307	0.039	4.33e-38	CHGA_low,HES1_high	TGFB3
RPL31	8.74e-42	0.482997	1	1	1.56e-37	CHGA_low,HES1_high	RPL31
ESPN	1.38e-41	0.432667	0.36	0.062	2.46e-37	CHGA_low,HES1_high	ESPN
TJP1	1.45e-41	0.596409	0.72	0.427	2.58e-37	CHGA_low,HES1_high	TJP1
IGFBP7	1.62e-41	1.36481	0.253	0.023	2.88e-37	CHGA_low,HES1_high	IGFBP7
CREG1	1.85e-41	0.538749	0.417	0.103	3.29e-37	CHGA_low,HES1_high	CREG1
AMOT	3e-41	0.491869	0.31	0.044	5.34e-37	CHGA_low,HES1_high	AMOT
SLC44A1	4.46e-41	0.589794	0.637	0.266	7.94e-37	CHGA_low,HES1_high	SLC44A1
SERPINE2	6.79e-41	0.56506	0.35	0.06	1.21e-36	CHGA_low,HES1_high	SERPINE2
BLOC1S4	7.77e-41	0.553599	0.607	0.254	1.38e-36	CHGA_low,HES1_high	BLOC1S4
PSME1	8.04e-41	0.615537	0.95	0.801	1.43e-36	CHGA_low,HES1_high	PSME1
RPL13	8.16e-41	0.41136	1	1	1.45e-36	CHGA_low,HES1_high	RPL13
BTF3	8.26e-41	0.500443	1	0.996	1.47e-36	CHGA_low,HES1_high	BTF3
CLIC1	1.03e-40	0.57409	0.99	0.975	1.83e-36	CHGA_low,HES1_high	CLIC1
HMGN1	1.55e-40	0.593428	1	0.945	2.76e-36	CHGA_low,HES1_high	HMGN1
BLVRB	2.18e-40	0.568779	0.503	0.165	3.87e-36	CHGA_low,HES1_high	BLVRB
RPL22	2.99e-40	0.467746	1	0.999	5.32e-36	CHGA_low,HES1_high	RPL22
CENPV	3.12e-40	0.655254	0.667	0.274	5.57e-36	CHGA_low,HES1_high	CENPV
YWHAB	3.96e-40	0.593634	0.9	0.789	7.06e-36	CHGA_low,HES1_high	YWHAB
WBP5	4.55e-40	0.656926	0.983	0.967	8.11e-36	CHGA_low,HES1_high	WBP5
EMP3	5.33e-40	0.522049	0.303	0.045	9.49e-36	CHGA_low,HES1_high	EMP3
RPL12	8.65e-40	0.447823	1	1	1.54e-35	CHGA_low,HES1_high	RPL12
RPL5	8.82e-40	0.535971	1	1	1.57e-35	CHGA_low,HES1_high	RPL5
RPS27A	1.28e-39	0.413879	1	1	2.28e-35	CHGA_low,HES1_high	RPS27A
SNRPE	2.81e-39	0.577281	0.987	0.906	5e-35	CHGA_low,HES1_high	SNRPE
SLC16A1	3.08e-39	0.51545	0.49	0.146	5.49e-35	CHGA_low,HES1_high	SLC16A1
RHPN2	4.81e-39	0.433423	0.337	0.062	8.56e-35	CHGA_low,HES1_high	RHPN2
DDX60	5.37e-39	0.507864	0.443	0.115	9.56e-35	CHGA_low,HES1_high	DDX60
KIAA1522	6.3e-39	0.452112	0.403	0.094	1.12e-34	CHGA_low,HES1_high	KIAA1522
EIF2S3	9.54e-39	0.605128	0.663	0.307	1.7e-34	CHGA_low,HES1_high	EIF2S3
CCNG1	9.65e-39	0.602045	0.85	0.617	1.72e-34	CHGA_low,HES1_high	CCNG1
TCF7L1	1.11e-38	0.423873	0.343	0.063	1.98e-34	CHGA_low,HES1_high	TCF7L1
PXDN	2e-38	0.599773	0.637	0.275	3.56e-34	CHGA_low,HES1_high	PXDN
SLC4A4	2.12e-38	0.464394	0.32	0.051	3.78e-34	CHGA_low,HES1_high	SLC4A4
ERBB2	2.2e-38	0.436858	0.397	0.09	3.92e-34	CHGA_low,HES1_high	ERBB2
VGLL4	2.26e-38	0.524802	0.547	0.196	4.03e-34	CHGA_low,HES1_high	VGLL4
FRAS1	2.3e-38	0.432667	0.34	0.06	4.1e-34	CHGA_low,HES1_high	FRAS1
CLIC4	2.52e-38	0.45193	0.417	0.099	4.49e-34	CHGA_low,HES1_high	CLIC4
IGF2BP3	2.72e-38	0.599426	0.58	0.241	4.84e-34	CHGA_low,HES1_high	IGF2BP3
PRTG	3.03e-38	0.592794	0.553	0.207	5.4e-34	CHGA_low,HES1_high	PRTG
TLE41	3.34e-38	0.641483	0.693	0.308	5.95e-34	CHGA_low,HES1_high	TLE4
NRP1	3.4e-38	0.500545	0.383	0.091	6.05e-34	CHGA_low,HES1_high	NRP1
NT5E	3.98e-38	0.564085	0.35	0.073	7.09e-34	CHGA_low,HES1_high	NT5E
SPINK11	4.29e-38	0.851912	0.94	0.852	7.64e-34	CHGA_low,HES1_high	SPINK1
PLOD2	5.49e-38	0.65227	0.507	0.208	9.78e-34	CHGA_low,HES1_high	PLOD2
TEAD2	5.78e-38	0.475777	0.437	0.113	1.03e-33	CHGA_low,HES1_high	TEAD2
HSPB1	6.09e-38	0.760261	0.917	0.732	1.09e-33	CHGA_low,HES1_high	HSPB1
SUMO2	7.61e-38	0.503527	0.997	0.981	1.36e-33	CHGA_low,HES1_high	SUMO2
TPM3	1.1e-37	0.582974	0.937	0.787	1.96e-33	CHGA_low,HES1_high	TPM3
OPN3	1.98e-37	0.406509	0.353	0.073	3.53e-33	CHGA_low,HES1_high	OPN3
TCF4	3.53e-37	0.464346	0.397	0.093	6.28e-33	CHGA_low,HES1_high	TCF4
AGR3	4.97e-37	0.752541	0.377	0.081	8.86e-33	CHGA_low,HES1_high	AGR3
CREB3L1	5.59e-37	0.442691	0.36	0.077	9.96e-33	CHGA_low,HES1_high	CREB3L1
TRIM24	9.4e-37	0.574383	0.567	0.243	1.67e-32	CHGA_low,HES1_high	TRIM24
DAPK3	9.52e-37	0.552128	0.62	0.276	1.7e-32	CHGA_low,HES1_high	DAPK3
RARRES3	9.62e-37	1.17532	0.223	0.02	1.71e-32	CHGA_low,HES1_high	RARRES3
FUCA2	1.36e-36	0.591885	0.563	0.234	2.43e-32	CHGA_low,HES1_high	FUCA2
RBMX	1.44e-36	0.579171	0.88	0.7	2.56e-32	CHGA_low,HES1_high	RBMX
PLOD1	1.61e-36	0.462755	0.4	0.115	2.87e-32	CHGA_low,HES1_high	PLOD1
CDH6	2.07e-36	0.439746	0.3	0.048	3.68e-32	CHGA_low,HES1_high	CDH6
SCD5	2.18e-36	0.402486	0.263	0.033	3.88e-32	CHGA_low,HES1_high	SCD5
MITF	2.49e-36	0.415583	0.313	0.056	4.44e-32	CHGA_low,HES1_high	MITF
TSPAN15	6.09e-36	0.470121	0.417	0.113	1.08e-31	CHGA_low,HES1_high	TSPAN15
GPC3	1.12e-35	0.620419	0.73	0.357	1.99e-31	CHGA_low,HES1_high	GPC3
ABHD11	1.4e-35	0.5676	0.57	0.226	2.49e-31	CHGA_low,HES1_high	ABHD11
B3GNT7	1.47e-35	0.529778	0.283	0.046	2.62e-31	CHGA_low,HES1_high	B3GNT7
TGFBR2	1.53e-35	0.485233	0.437	0.135	2.73e-31	CHGA_low,HES1_high	TGFBR2
TMEM87A	1.63e-35	0.517064	0.537	0.204	2.9e-31	CHGA_low,HES1_high	TMEM87A
SMIM20	3.23e-35	0.538913	0.7	0.377	5.76e-31	CHGA_low,HES1_high	SMIM20
THRB	3.68e-35	0.487664	0.33	0.072	6.55e-31	CHGA_low,HES1_high	THRB
RPL7A	5.17e-35	0.411227	1	1	9.2e-31	CHGA_low,HES1_high	RPL7A
HNRNPC	6.72e-35	0.463246	1	0.989	1.2e-30	CHGA_low,HES1_high	HNRNPC
BLOC1S5	1.07e-34	0.419569	0.38	0.096	1.91e-30	CHGA_low,HES1_high	BLOC1S5
C4orf3	1.4e-34	0.603659	0.95	0.846	2.5e-30	CHGA_low,HES1_high	C4orf3
HMGA2	1.45e-34	0.443226	0.38	0.09	2.59e-30	CHGA_low,HES1_high	HMGA2
MXRA8	1.58e-34	0.40194	0.283	0.046	2.81e-30	CHGA_low,HES1_high	MXRA8
PFN1	7.2e-34	0.480133	1	0.996	1.28e-29	CHGA_low,HES1_high	PFN1
SPINT1	7.44e-34	0.568836	0.717	0.499	1.33e-29	CHGA_low,HES1_high	SPINT1
ACTR6	7.53e-34	0.584009	0.58	0.289	1.34e-29	CHGA_low,HES1_high	ACTR6
NR2F2	9.47e-34	0.585249	0.403	0.126	1.69e-29	CHGA_low,HES1_high	NR2F2
MOB1A	1.07e-33	0.500751	0.58	0.244	1.9e-29	CHGA_low,HES1_high	MOB1A
CCDC14	1.09e-33	0.509933	0.55	0.21	1.95e-29	CHGA_low,HES1_high	CCDC14
DLG1	1.2e-33	0.548701	0.523	0.234	2.15e-29	CHGA_low,HES1_high	DLG1
PTPRF	2.03e-33	0.522698	0.817	0.64	3.61e-29	CHGA_low,HES1_high	PTPRF
CDKN2B	2.27e-33	0.423478	0.293	0.053	4.04e-29	CHGA_low,HES1_high	CDKN2B
ZFAS1	2.59e-33	0.54944	0.99	0.944	4.61e-29	CHGA_low,HES1_high	ZFAS1
SRSF4	3.51e-33	0.506636	0.693	0.338	6.25e-29	CHGA_low,HES1_high	SRSF4
UHRF2	4.54e-33	0.474982	0.483	0.172	8.09e-29	CHGA_low,HES1_high	UHRF2
C3orf58	4.57e-33	0.537199	0.553	0.215	8.13e-29	CHGA_low,HES1_high	C3orf58
FUT8	5.53e-33	0.495538	0.44	0.138	9.85e-29	CHGA_low,HES1_high	FUT8
ERMP1	6.03e-33	0.471766	0.367	0.104	1.07e-28	CHGA_low,HES1_high	ERMP1
DTYMK	6.79e-33	0.551313	0.483	0.177	1.21e-28	CHGA_low,HES1_high	DTYMK
TCF7L2	7.04e-33	0.495405	0.5	0.18	1.25e-28	CHGA_low,HES1_high	TCF7L2
NFATC3	1.07e-32	0.530697	0.607	0.285	1.91e-28	CHGA_low,HES1_high	NFATC3
ALDH18A1	1.11e-32	0.50016	0.547	0.223	1.97e-28	CHGA_low,HES1_high	ALDH18A1
HNRNPM	1.22e-32	0.574619	0.91	0.762	2.18e-28	CHGA_low,HES1_high	HNRNPM
WFIKKN1	1.24e-32	0.450881	0.347	0.083	2.21e-28	CHGA_low,HES1_high	WFIKKN1
PBX1	1.6e-32	0.565578	0.87	0.698	2.86e-28	CHGA_low,HES1_high	PBX1
RPS7	1.77e-32	0.412113	1	1	3.15e-28	CHGA_low,HES1_high	RPS7
LY6E1	1.96e-32	0.582943	0.977	0.911	3.49e-28	CHGA_low,HES1_high	LY6E
GNB2L1	3.16e-32	0.440498	1	1	5.63e-28	CHGA_low,HES1_high	GNB2L1
CKB	3.22e-32	0.599159	0.867	0.787	5.74e-28	CHGA_low,HES1_high	CKB
GPT2	3.51e-32	0.441281	0.407	0.133	6.25e-28	CHGA_low,HES1_high	GPT2
EPHB2	3.53e-32	0.428549	0.373	0.099	6.29e-28	CHGA_low,HES1_high	EPHB2
IFI6	4.29e-32	0.455391	1	0.999	7.64e-28	CHGA_low,HES1_high	IFI6
AGTRAP	6.21e-32	0.478665	0.52	0.214	1.11e-27	CHGA_low,HES1_high	AGTRAP
ANGPT2	6.97e-32	0.654042	0.443	0.156	1.24e-27	CHGA_low,HES1_high	ANGPT2
NSG1	8.96e-32	0.527378	0.34	0.091	1.6e-27	CHGA_low,HES1_high	NSG1
DDIT4	1.03e-31	0.664049	0.453	0.149	1.83e-27	CHGA_low,HES1_high	DDIT4
YBX3	1.14e-31	0.549336	0.583	0.245	2.02e-27	CHGA_low,HES1_high	YBX3
PSAP	1.25e-31	0.512087	0.963	0.902	2.22e-27	CHGA_low,HES1_high	PSAP
CTBP2	1.51e-31	0.489505	0.727	0.506	2.69e-27	CHGA_low,HES1_high	CTBP2
EIF3M	1.79e-31	0.515347	0.857	0.648	3.18e-27	CHGA_low,HES1_high	EIF3M
SLC39A10	5.43e-31	0.534751	0.667	0.341	9.67e-27	CHGA_low,HES1_high	SLC39A10
SMS	5.67e-31	0.597341	0.83	0.685	1.01e-26	CHGA_low,HES1_high	SMS
ELF1	6.77e-31	0.480405	0.513	0.196	1.21e-26	CHGA_low,HES1_high	ELF1
SFT2D1	7.5e-31	0.479388	0.673	0.327	1.34e-26	CHGA_low,HES1_high	SFT2D1
LRRC4	7.56e-31	0.410789	0.36	0.089	1.35e-26	CHGA_low,HES1_high	LRRC4
HOTAIRM1	1.09e-30	0.4207	0.327	0.072	1.94e-26	CHGA_low,HES1_high	HOTAIRM1
EIF4EBP2	1.11e-30	0.503227	0.583	0.278	1.99e-26	CHGA_low,HES1_high	EIF4EBP2
RPL4	1.13e-30	0.448953	0.997	0.996	2.01e-26	CHGA_low,HES1_high	RPL4
LSM6	1.44e-30	0.486767	0.7	0.493	2.56e-26	CHGA_low,HES1_high	LSM6
H2AFV	2.4e-30	0.505175	0.913	0.832	4.28e-26	CHGA_low,HES1_high	H2AFV
UBE2I	3.19e-30	0.482571	0.887	0.74	5.69e-26	CHGA_low,HES1_high	UBE2I
PKP2	3.65e-30	0.509576	0.397	0.119	6.51e-26	CHGA_low,HES1_high	PKP2
VPS26A	4.99e-30	0.45717	0.527	0.22	8.89e-26	CHGA_low,HES1_high	VPS26A
TATDN1	5.45e-30	0.462364	0.563	0.242	9.71e-26	CHGA_low,HES1_high	TATDN1
PHACTR2	5.54e-30	0.535364	0.667	0.333	9.87e-26	CHGA_low,HES1_high	PHACTR2
CD631	6.25e-30	0.504263	1	0.997	1.11e-25	CHGA_low,HES1_high	CD63
KNOP1	6.38e-30	0.510729	0.693	0.361	1.14e-25	CHGA_low,HES1_high	KNOP1
MFHAS1	6.9e-30	0.421259	0.397	0.117	1.23e-25	CHGA_low,HES1_high	MFHAS1
COMMD2	6.99e-30	0.470322	0.723	0.502	1.25e-25	CHGA_low,HES1_high	COMMD2
SLC25A24	1.17e-29	0.500214	0.59	0.271	2.08e-25	CHGA_low,HES1_high	SLC25A24
TRIM71	1.28e-29	0.408098	0.36	0.097	2.28e-25	CHGA_low,HES1_high	TRIM71
CNIH4	1.52e-29	0.493344	0.86	0.713	2.7e-25	CHGA_low,HES1_high	CNIH4
PTP4A1	1.86e-29	0.536849	0.793	0.606	3.31e-25	CHGA_low,HES1_high	PTP4A1
F11R	2.38e-29	0.473123	0.473	0.197	4.24e-25	CHGA_low,HES1_high	F11R
RBPMS	2.82e-29	0.444381	0.54	0.216	5.03e-25	CHGA_low,HES1_high	RBPMS
CLNS1A	2.83e-29	0.456025	0.713	0.57	5.04e-25	CHGA_low,HES1_high	CLNS1A
NREP	5.58e-29	0.565557	0.84	0.612	9.94e-25	CHGA_low,HES1_high	NREP
RAB11FIP1	7.04e-29	0.594279	0.723	0.587	1.25e-24	CHGA_low,HES1_high	RAB11FIP1
APPL2	7.95e-29	0.497441	0.577	0.272	1.42e-24	CHGA_low,HES1_high	APPL2
NFKBIA	8.86e-29	0.549489	0.433	0.161	1.58e-24	CHGA_low,HES1_high	NFKBIA
EBPL	8.95e-29	0.515102	0.713	0.448	1.59e-24	CHGA_low,HES1_high	EBPL
RAMP2	9.19e-29	0.468863	0.403	0.13	1.64e-24	CHGA_low,HES1_high	RAMP2
MMP11	9.8e-29	0.429527	0.35	0.095	1.75e-24	CHGA_low,HES1_high	MMP11
LAMA1	9.89e-29	0.41434	0.373	0.103	1.76e-24	CHGA_low,HES1_high	LAMA1
PTGR1	1.04e-28	0.520049	0.533	0.232	1.85e-24	CHGA_low,HES1_high	PTGR1
HNRNPAB	1.1e-28	0.502923	0.747	0.582	1.96e-24	CHGA_low,HES1_high	HNRNPAB
TMSB15A	1.15e-28	0.622138	0.497	0.186	2.04e-24	CHGA_low,HES1_high	TMSB15A
ARHGAP29	1.63e-28	0.648729	0.38	0.142	2.91e-24	CHGA_low,HES1_high	ARHGAP29
ARL6IP6	1.65e-28	0.464774	0.517	0.228	2.94e-24	CHGA_low,HES1_high	ARL6IP6
RBMS1	1.97e-28	0.499826	0.533	0.238	3.5e-24	CHGA_low,HES1_high	RBMS1
ZNF561	2.21e-28	0.456432	0.49	0.203	3.93e-24	CHGA_low,HES1_high	ZNF561
SUCLG2	2.91e-28	0.409521	0.423	0.138	5.19e-24	CHGA_low,HES1_high	SUCLG2
STMN11	2.96e-28	0.474603	0.99	0.993	5.27e-24	CHGA_low,HES1_high	STMN1
MESDC2	4.72e-28	0.522658	0.84	0.682	8.41e-24	CHGA_low,HES1_high	MESDC2
ZNF5031	6.2e-28	0.571196	0.607	0.279	1.1e-23	CHGA_low,HES1_high	ZNF503
DSG2	6.9e-28	0.508793	0.783	0.572	1.23e-23	CHGA_low,HES1_high	DSG2
HES4	7.39e-28	0.461407	0.48	0.19	1.32e-23	CHGA_low,HES1_high	HES4
ANKRD32	9.35e-28	0.409707	0.357	0.103	1.66e-23	CHGA_low,HES1_high	ANKRD32
HNRNPA0	1.11e-27	0.474197	0.963	0.865	1.98e-23	CHGA_low,HES1_high	HNRNPA0
LAMA5	1.15e-27	0.417356	0.4	0.139	2.04e-23	CHGA_low,HES1_high	LAMA5
PPFIBP1	1.55e-27	0.467612	0.513	0.228	2.75e-23	CHGA_low,HES1_high	PPFIBP1
CKS1B	1.82e-27	0.766673	0.593	0.328	3.24e-23	CHGA_low,HES1_high	CKS1B
BAZ1A	1.89e-27	0.444461	0.467	0.177	3.36e-23	CHGA_low,HES1_high	BAZ1A
RBM47	2.01e-27	0.525026	0.61	0.294	3.58e-23	CHGA_low,HES1_high	RBM47
RPL36A	2.33e-27	0.497348	0.853	0.718	4.15e-23	CHGA_low,HES1_high	RPL36A
POLE3	2.34e-27	0.418345	0.403	0.128	4.17e-23	CHGA_low,HES1_high	POLE3
ENAH	2.35e-27	0.502292	0.64	0.334	4.18e-23	CHGA_low,HES1_high	ENAH
CCDC80	3.2e-27	0.572349	0.127	0.005	5.69e-23	CHGA_low,HES1_high	CCDC80
HIST1H4C	3.21e-27	0.964382	0.833	0.676	5.71e-23	CHGA_low,HES1_high	HIST1H4C
ZCCHC9	4.07e-27	0.45764	0.613	0.292	7.25e-23	CHGA_low,HES1_high	ZCCHC9
DLL1	4.1e-27	0.401928	0.437	0.149	7.31e-23	CHGA_low,HES1_high	DLL1
ILF2	4.75e-27	0.467097	0.89	0.75	8.47e-23	CHGA_low,HES1_high	ILF2
HN1L	4.86e-27	0.479423	0.757	0.514	8.66e-23	CHGA_low,HES1_high	HN1L
GLUL1	7.3e-27	0.580497	0.913	0.774	1.3e-22	CHGA_low,HES1_high	GLUL
PEBP1	8.47e-27	0.455858	0.98	0.935	1.51e-22	CHGA_low,HES1_high	PEBP1
VDAC1	1.08e-26	0.473952	0.86	0.654	1.92e-22	CHGA_low,HES1_high	VDAC1
SRCAP	1.4e-26	0.44951	0.447	0.181	2.49e-22	CHGA_low,HES1_high	SRCAP
EIF3E	1.87e-26	0.517134	0.983	0.95	3.34e-22	CHGA_low,HES1_high	EIF3E
RAI14	1.91e-26	0.477141	0.49	0.214	3.39e-22	CHGA_low,HES1_high	RAI14
NAP1L1	2.04e-26	0.535668	0.977	0.966	3.64e-22	CHGA_low,HES1_high	NAP1L1
FAM114A1	2.22e-26	0.480022	0.447	0.195	3.95e-22	CHGA_low,HES1_high	FAM114A1
AGR2	2.46e-26	1.66308	0.31	0.093	4.39e-22	CHGA_low,HES1_high	AGR2
VTN	2.5e-26	0.55011	0.463	0.175	4.46e-22	CHGA_low,HES1_high	VTN
RAN	2.82e-26	0.476255	0.997	0.972	5.03e-22	CHGA_low,HES1_high	RAN
ATF3	3.19e-26	0.706077	0.367	0.116	5.69e-22	CHGA_low,HES1_high	ATF3
MMP24-AS1	3.99e-26	0.480292	0.54	0.26	7.11e-22	CHGA_low,HES1_high	MMP24-AS1
SERBP1	4.39e-26	0.445865	0.983	0.943	7.82e-22	CHGA_low,HES1_high	SERBP1
FAM60A	4.63e-26	0.501274	0.813	0.589	8.25e-22	CHGA_low,HES1_high	FAM60A
QSOX1	5.86e-26	0.47728	0.523	0.248	1.04e-21	CHGA_low,HES1_high	QSOX1
OAS1	7.99e-26	0.451882	0.417	0.143	1.42e-21	CHGA_low,HES1_high	OAS1
PLEKHA5	8.32e-26	0.5448	0.647	0.393	1.48e-21	CHGA_low,HES1_high	PLEKHA5
CCNB1	9.95e-26	0.423522	0.33	0.088	1.77e-21	CHGA_low,HES1_high	CCNB1
COL6A1	1.08e-25	0.421875	0.447	0.172	1.92e-21	CHGA_low,HES1_high	COL6A1
PSMB8	1.14e-25	0.445046	0.333	0.102	2.04e-21	CHGA_low,HES1_high	PSMB8
TFF2	2.46e-25	0.903628	0.147	0.011	4.38e-21	CHGA_low,HES1_high	TFF2
MAGOH	3.73e-25	0.429103	0.833	0.659	6.64e-21	CHGA_low,HES1_high	MAGOH
SRI	3.93e-25	0.453931	0.867	0.795	7e-21	CHGA_low,HES1_high	SRI
ZNF770	4.59e-25	0.447136	0.63	0.341	8.18e-21	CHGA_low,HES1_high	ZNF770
LGALS8	6.02e-25	0.442742	0.373	0.138	1.07e-20	CHGA_low,HES1_high	LGALS8
MLLT4	7.88e-25	0.444082	0.773	0.651	1.4e-20	CHGA_low,HES1_high	MLLT4
SMCHD1	7.88e-25	0.470834	0.583	0.311	1.4e-20	CHGA_low,HES1_high	SMCHD1
SYPL1	8.97e-25	0.478507	0.67	0.409	1.6e-20	CHGA_low,HES1_high	SYPL1
ARHGAP5	1.04e-24	0.444329	0.753	0.583	1.85e-20	CHGA_low,HES1_high	ARHGAP5
ITSN1	1.05e-24	0.468683	0.543	0.268	1.87e-20	CHGA_low,HES1_high	ITSN1
ACTR3	1.52e-24	0.436965	0.83	0.643	2.7e-20	CHGA_low,HES1_high	ACTR3
MRPL16	1.58e-24	0.514901	0.603	0.313	2.82e-20	CHGA_low,HES1_high	MRPL16
SSR2	1.6e-24	0.440701	0.953	0.941	2.85e-20	CHGA_low,HES1_high	SSR2
C11orf31	1.72e-24	0.414642	0.97	0.947	3.06e-20	CHGA_low,HES1_high	C11orf31
ASF1A	1.87e-24	0.401963	0.473	0.188	3.34e-20	CHGA_low,HES1_high	ASF1A
SRSF3	2e-24	0.533355	0.92	0.78	3.55e-20	CHGA_low,HES1_high	SRSF3
ERRFI1	2.19e-24	0.538841	0.517	0.231	3.9e-20	CHGA_low,HES1_high	ERRFI1
ACAA2	2.93e-24	0.483847	0.613	0.327	5.22e-20	CHGA_low,HES1_high	ACAA2
MRS2	3.28e-24	0.588122	0.457	0.238	5.84e-20	CHGA_low,HES1_high	MRS2
SYNE2	4.09e-24	0.483347	0.613	0.315	7.29e-20	CHGA_low,HES1_high	SYNE2
SNX5	4.42e-24	0.420866	0.54	0.251	7.87e-20	CHGA_low,HES1_high	SNX5
SLC25A37	4.96e-24	0.557481	0.487	0.234	8.84e-20	CHGA_low,HES1_high	SLC25A37
GPRC5A	6.26e-24	0.613592	0.17	0.023	1.12e-19	CHGA_low,HES1_high	GPRC5A
BMP2	8.35e-24	0.527699	0.4	0.146	1.49e-19	CHGA_low,HES1_high	BMP2
TSHZ2	8.52e-24	0.466128	0.51	0.22	1.52e-19	CHGA_low,HES1_high	TSHZ2
EEF1B2	9.09e-24	0.409572	0.997	0.966	1.62e-19	CHGA_low,HES1_high	EEF1B2
CDKN1C1	1.05e-23	0.667047	0.783	0.575	1.86e-19	CHGA_low,HES1_high	CDKN1C
SLC38A2	1.06e-23	0.478037	0.49	0.23	1.89e-19	CHGA_low,HES1_high	SLC38A2
ANP32A	1.13e-23	0.469287	0.817	0.654	2.01e-19	CHGA_low,HES1_high	ANP32A
MCM3	1.18e-23	0.456212	0.45	0.179	2.1e-19	CHGA_low,HES1_high	MCM3
TMEM248	1.32e-23	0.442512	0.617	0.35	2.35e-19	CHGA_low,HES1_high	TMEM248
SNRPF	1.38e-23	0.436425	0.973	0.884	2.46e-19	CHGA_low,HES1_high	SNRPF
VMP1	1.72e-23	0.495722	0.897	0.776	3.06e-19	CHGA_low,HES1_high	VMP1
GANAB	1.84e-23	0.426122	0.57	0.352	3.28e-19	CHGA_low,HES1_high	GANAB
GPX1	2.07e-23	0.446955	0.937	0.802	3.68e-19	CHGA_low,HES1_high	GPX1
S100A6	2.7e-23	0.850231	0.64	0.63	4.82e-19	CHGA_low,HES1_high	S100A6
LAMB1	2.79e-23	0.411566	0.49	0.218	4.97e-19	CHGA_low,HES1_high	LAMB1
TMED10	3.18e-23	0.436949	0.893	0.809	5.66e-19	CHGA_low,HES1_high	TMED10
TAPBP	3.62e-23	0.441742	0.593	0.307	6.44e-19	CHGA_low,HES1_high	TAPBP
CTNNA1	3.88e-23	0.420255	0.753	0.54	6.91e-19	CHGA_low,HES1_high	CTNNA1
ADD3	3.95e-23	0.488324	0.697	0.449	7.04e-19	CHGA_low,HES1_high	ADD3
PTTG1IP	4.34e-23	0.442923	0.877	0.722	7.72e-19	CHGA_low,HES1_high	PTTG1IP
HEBP1	5.54e-23	0.420494	0.447	0.188	9.87e-19	CHGA_low,HES1_high	HEBP1
GGCT	5.55e-23	0.481394	0.66	0.412	9.89e-19	CHGA_low,HES1_high	GGCT
PCYOX1	6.03e-23	0.441471	0.647	0.38	1.07e-18	CHGA_low,HES1_high	PCYOX1
SET	7.49e-23	0.409366	0.993	0.955	1.33e-18	CHGA_low,HES1_high	SET
SMARCC1	8.19e-23	0.437315	0.747	0.542	1.46e-18	CHGA_low,HES1_high	SMARCC1
GTF2H5	1.24e-22	0.433157	0.837	0.654	2.21e-18	CHGA_low,HES1_high	GTF2H5
MITD1	1.43e-22	0.407088	0.6	0.307	2.55e-18	CHGA_low,HES1_high	MITD1
RNF181	1.64e-22	0.417267	0.733	0.525	2.92e-18	CHGA_low,HES1_high	RNF181
B2M	2.57e-22	0.646526	1	0.995	4.58e-18	CHGA_low,HES1_high	B2M
ALDH6A1	2.6e-22	0.408855	0.43	0.179	4.62e-18	CHGA_low,HES1_high	ALDH6A1
LSM2	3.62e-22	0.401992	0.77	0.633	6.46e-18	CHGA_low,HES1_high	LSM2
TMEM106C	4.33e-22	0.523852	0.543	0.303	7.72e-18	CHGA_low,HES1_high	TMEM106C
IFIT1	4.55e-22	0.543005	0.723	0.529	8.1e-18	CHGA_low,HES1_high	IFIT1
RNF114	4.94e-22	0.448028	0.567	0.314	8.81e-18	CHGA_low,HES1_high	RNF114
CAPZA1	5.45e-22	0.421736	0.68	0.412	9.7e-18	CHGA_low,HES1_high	CAPZA1
OSBPL9	5.54e-22	0.44027	0.6	0.347	9.88e-18	CHGA_low,HES1_high	OSBPL9
TMEM176A	9.65e-22	0.614655	0.483	0.411	1.72e-17	CHGA_low,HES1_high	TMEM176A
RSL24D1	1.12e-21	0.405866	0.867	0.788	2e-17	CHGA_low,HES1_high	RSL24D1
PLEKHO1	1.32e-21	0.439284	0.543	0.29	2.35e-17	CHGA_low,HES1_high	PLEKHO1
OFD1	1.58e-21	0.43544	0.567	0.317	2.81e-17	CHGA_low,HES1_high	OFD1
LAPTM4B	1.73e-21	0.436451	0.693	0.506	3.08e-17	CHGA_low,HES1_high	LAPTM4B
YTHDF2	1.93e-21	0.400119	0.807	0.669	3.44e-17	CHGA_low,HES1_high	YTHDF2
MAP4	2.32e-21	0.407975	0.58	0.302	4.13e-17	CHGA_low,HES1_high	MAP4
PRCP	2.99e-21	0.438982	0.597	0.338	5.33e-17	CHGA_low,HES1_high	PRCP
OSBPL8	3.39e-21	0.426158	0.59	0.327	6.04e-17	CHGA_low,HES1_high	OSBPL8
GTPBP4	3.64e-21	0.442547	0.607	0.344	6.48e-17	CHGA_low,HES1_high	GTPBP4
KCNQ1OT1	4.52e-21	0.506883	0.847	0.724	8.05e-17	CHGA_low,HES1_high	KCNQ1OT1
PRSS23	4.74e-21	0.784914	0.51	0.251	8.44e-17	CHGA_low,HES1_high	PRSS23
PAWR	5.55e-21	0.435761	0.467	0.24	9.89e-17	CHGA_low,HES1_high	PAWR
NEAT12	5.7e-21	0.763953	0.797	0.64	1.02e-16	CHGA_low,HES1_high	NEAT1
CNBP	5.74e-21	0.422711	0.91	0.818	1.02e-16	CHGA_low,HES1_high	CNBP
LAMC1	7.68e-21	0.444041	0.58	0.309	1.37e-16	CHGA_low,HES1_high	LAMC1
ARPC2	8.15e-21	0.409719	0.97	0.924	1.45e-16	CHGA_low,HES1_high	ARPC2
BCL2L1	8.21e-21	0.464599	0.607	0.362	1.46e-16	CHGA_low,HES1_high	BCL2L1
HNRNPA3	9.33e-21	0.431012	0.923	0.869	1.66e-16	CHGA_low,HES1_high	HNRNPA3
PCSK7	1.43e-20	0.427583	0.47	0.234	2.56e-16	CHGA_low,HES1_high	PCSK7
ADH5	1.75e-20	0.415395	0.84	0.621	3.12e-16	CHGA_low,HES1_high	ADH5
DSC2	2.18e-20	0.459835	0.563	0.308	3.89e-16	CHGA_low,HES1_high	DSC2
EXOSC8	2.39e-20	0.410904	0.497	0.238	4.25e-16	CHGA_low,HES1_high	EXOSC8
ANKRD1	3.35e-20	0.636518	0.113	0.008	5.96e-16	CHGA_low,HES1_high	ANKRD1
ATRAID1	3.84e-20	0.410599	0.94	0.859	6.84e-16	CHGA_low,HES1_high	ATRAID
NR2F1	4.33e-20	0.559359	0.523	0.271	7.71e-16	CHGA_low,HES1_high	NR2F1
RPL22L1	5.02e-20	0.490412	0.813	0.754	8.94e-16	CHGA_low,HES1_high	RPL22L1
REC8	5.59e-20	0.431424	0.74	0.643	9.96e-16	CHGA_low,HES1_high	REC8
COL18A1	5.68e-20	0.428755	0.767	0.576	1.01e-15	CHGA_low,HES1_high	COL18A1
CKS2	6e-20	0.510241	0.75	0.533	1.07e-15	CHGA_low,HES1_high	CKS2
GDE1	1.09e-19	0.422346	0.597	0.353	1.95e-15	CHGA_low,HES1_high	GDE1
RP11-11N9.4	1.8e-19	0.409987	0.58	0.323	3.21e-15	CHGA_low,HES1_high	RP11-11N9.4
IL32	1.91e-19	0.881825	0.217	0.052	3.39e-15	CHGA_low,HES1_high	IL32
SKA2	2.02e-19	0.405852	0.48	0.228	3.6e-15	CHGA_low,HES1_high	SKA2
NCL	5.92e-19	0.434639	0.97	0.944	1.05e-14	CHGA_low,HES1_high	NCL
TBL1XR1	7.64e-19	0.419827	0.543	0.297	1.36e-14	CHGA_low,HES1_high	TBL1XR1
TP53I3	8.32e-19	0.41677	0.643	0.381	1.48e-14	CHGA_low,HES1_high	TP53I3
RPA3	8.54e-19	0.41954	0.683	0.515	1.52e-14	CHGA_low,HES1_high	RPA3
BCAM1	1.68e-18	0.428524	0.84	0.768	2.99e-14	CHGA_low,HES1_high	BCAM
TYMS	1.83e-18	0.434174	0.26	0.074	3.26e-14	CHGA_low,HES1_high	TYMS
IRF1	2e-18	0.425745	0.26	0.1	3.56e-14	CHGA_low,HES1_high	IRF1
GLO1	2.81e-18	0.405387	0.687	0.525	5e-14	CHGA_low,HES1_high	GLO1
ISG20	2.82e-18	0.465785	0.337	0.149	5.02e-14	CHGA_low,HES1_high	ISG20
EGFL71	4.63e-18	0.420084	0.553	0.302	8.24e-14	CHGA_low,HES1_high	EGFL7
INSIG2	9e-18	0.410055	0.42	0.233	1.6e-13	CHGA_low,HES1_high	INSIG2
TMEM176B	1.05e-17	0.511393	0.54	0.481	1.87e-13	CHGA_low,HES1_high	TMEM176B
GADD45A	1.44e-17	0.417587	0.543	0.293	2.56e-13	CHGA_low,HES1_high	GADD45A
NCOA7	2.11e-17	0.430685	0.317	0.177	3.76e-13	CHGA_low,HES1_high	NCOA7
ID3	9.31e-17	0.470213	0.173	0.036	1.66e-12	CHGA_low,HES1_high	ID3
TAC3	1.03e-16	0.770855	0.157	0.035	1.83e-12	CHGA_low,HES1_high	TAC3
KIAA0101	1.53e-16	0.603074	0.23	0.064	2.73e-12	CHGA_low,HES1_high	KIAA0101
CTSV	2.1e-16	0.5083	0.15	0.029	3.74e-12	CHGA_low,HES1_high	CTSV
CAST	2.14e-16	0.509448	0.793	0.68	3.81e-12	CHGA_low,HES1_high	CAST
PRDX41	4.44e-16	0.413715	0.933	0.838	7.9e-12	CHGA_low,HES1_high	PRDX4
F3	5.62e-16	0.664504	0.397	0.188	1e-11	CHGA_low,HES1_high	F3
ABCG2	1.18e-15	0.413149	0.367	0.187	2.1e-11	CHGA_low,HES1_high	ABCG2
NR0B2	3.31e-15	0.424296	0.347	0.148	5.89e-11	CHGA_low,HES1_high	NR0B2
SPTBN1	1.61e-14	0.40663	0.827	0.7	2.87e-10	CHGA_low,HES1_high	SPTBN1
TUBB4B	2.51e-14	0.415469	0.663	0.477	4.48e-10	CHGA_low,HES1_high	TUBB4B
NTS1	3.67e-14	0.487514	0.187	0.049	6.55e-10	CHGA_low,HES1_high	NTS
SORD	4.75e-14	0.408316	0.757	0.654	8.46e-10	CHGA_low,HES1_high	SORD
CENPF	2.84e-13	0.481615	0.187	0.052	5.05e-09	CHGA_low,HES1_high	CENPF
HMGB2	9.02e-13	0.705973	0.39	0.199	1.61e-08	CHGA_low,HES1_high	HMGB2
FABP5	2.14e-12	0.438203	0.75	0.659	3.81e-08	CHGA_low,HES1_high	FABP5
VCAN1	6.86e-12	0.478558	0.387	0.196	1.22e-07	CHGA_low,HES1_high	VCAN
EMP2	9.74e-12	0.745771	0.2	0.175	1.74e-07	CHGA_low,HES1_high	EMP2
VIM1	1.09e-10	0.600052	0.42	0.427	1.94e-06	CHGA_low,HES1_high	VIM
TOP2A	2.85e-10	0.437119	0.14	0.037	5.08e-06	CHGA_low,HES1_high	TOP2A
UBE2C	2.16e-07	0.400387	0.133	0.046	0.003852	CHGA_low,HES1_high	UBE2C
TUBA1B	3.49e-07	0.554455	0.86	0.896	0.00621992	CHGA_low,HES1_high	TUBA1B
MT2A1	8.26e-06	0.569843	0.29	0.18	0.147151	CHGA_low,HES1_high	MT2A
CTSL1	0.000635995	0.545565	0.447	0.525	1	CHGA_low,HES1_high	CTSL
MEST	2.2e-262	2.87504	0.994	0.786	3.92e-258	CHGA_low,DLK1_high,MEST_high	MEST
DLK1	3.8e-243	4.05819	0.988	0.706	6.76e-239	CHGA_low,DLK1_high,MEST_high	DLK1
ALDH1A11	2.13e-134	2.43454	0.982	0.539	3.8e-130	CHGA_low,DLK1_high,MEST_high	ALDH1A1
GFRA3	5.34e-133	2.07919	0.778	0.052	9.52e-129	CHGA_low,DLK1_high,MEST_high	GFRA3
GATM	1.62e-126	2.29544	0.754	0.114	2.89e-122	CHGA_low,DLK1_high,MEST_high	GATM
GPC31	1.6e-108	2.04865	0.88	0.366	2.85e-104	CHGA_low,DLK1_high,MEST_high	GPC3
HNRNPA11	5.65e-104	1.6092	1	0.967	1.01e-99	CHGA_low,DLK1_high,MEST_high	HNRNPA1
CPA2	2.92e-100	2.65519	0.689	0.073	5.21e-96	CHGA_low,DLK1_high,MEST_high	CPA2
CLPS	4.4e-96	3.86076	0.737	0.146	7.84e-92	CHGA_low,DLK1_high,MEST_high	CLPS
RPL71	8.31e-93	1.08857	1	1	1.48e-88	CHGA_low,DLK1_high,MEST_high	RPL7
RPS61	3.86e-92	1.11628	1	1	6.88e-88	CHGA_low,DLK1_high,MEST_high	RPS6
RPS3A1	1.95e-90	0.93886	1	1	3.47e-86	CHGA_low,DLK1_high,MEST_high	RPS3A
RPL261	6.66e-90	1.21418	1	0.999	1.19e-85	CHGA_low,DLK1_high,MEST_high	RPL26
XBP1	6.91e-88	1.43711	0.97	0.892	1.23e-83	CHGA_low,DLK1_high,MEST_high	XBP1
RPL341	7.57e-87	0.995371	1	1	1.35e-82	CHGA_low,DLK1_high,MEST_high	RPL34
RPS4X1	7.91e-86	1.05793	1	1	1.41e-81	CHGA_low,DLK1_high,MEST_high	RPS4X
EEF1A11	3.28e-85	0.989521	1	1	5.84e-81	CHGA_low,DLK1_high,MEST_high	EEF1A1
F31	1.79e-84	1.55899	0.772	0.174	3.2e-80	CHGA_low,DLK1_high,MEST_high	F3
RPL6	4.99e-82	0.942897	1	1	8.89e-78	CHGA_low,DLK1_high,MEST_high	RPL6
RPL10A1	1.83e-81	1.05922	1	0.999	3.27e-77	CHGA_low,DLK1_high,MEST_high	RPL10A
RPL101	2.22e-79	0.937373	1	1	3.95e-75	CHGA_low,DLK1_high,MEST_high	RPL10
ERP27	4.83e-77	1.13522	0.491	0.019	8.61e-73	CHGA_low,DLK1_high,MEST_high	ERP27
RPS81	6.26e-77	0.870952	1	1	1.11e-72	CHGA_low,DLK1_high,MEST_high	RPS8
RPL151	1.18e-76	0.957092	1	1	2.11e-72	CHGA_low,DLK1_high,MEST_high	RPL15
SDC2	2.22e-73	1.40344	0.82	0.25	3.95e-69	CHGA_low,DLK1_high,MEST_high	SDC2
RPS191	4.59e-73	0.94797	1	1	8.17e-69	CHGA_low,DLK1_high,MEST_high	RPS19
RPL171	1.62e-72	0.987073	1	0.994	2.88e-68	CHGA_low,DLK1_high,MEST_high	RPL17
RPS231	2.72e-72	0.824338	1	1	4.85e-68	CHGA_low,DLK1_high,MEST_high	RPS23
EEF1D1	4.76e-72	1.1071	0.988	0.849	8.47e-68	CHGA_low,DLK1_high,MEST_high	EEF1D
NPM11	3.25e-71	1.07431	1	0.996	5.78e-67	CHGA_low,DLK1_high,MEST_high	NPM1
BTG11	7.35e-71	1.28039	0.988	0.897	1.31e-66	CHGA_low,DLK1_high,MEST_high	BTG1
RPS21	3.09e-70	0.77411	1	1	5.5e-66	CHGA_low,DLK1_high,MEST_high	RPS2
RPS241	3.8e-69	0.795597	1	1	6.77e-65	CHGA_low,DLK1_high,MEST_high	RPS24
RPL391	3.68e-66	0.829659	1	1	6.56e-62	CHGA_low,DLK1_high,MEST_high	RPL39
SERPINB6	1.03e-65	1.05466	0.749	0.439	1.84e-61	CHGA_low,DLK1_high,MEST_high	SERPINB6
FLRT2	2.46e-64	1.11206	0.713	0.145	4.38e-60	CHGA_low,DLK1_high,MEST_high	FLRT2
HMGB11	1.1e-63	1.22879	1	0.949	1.95e-59	CHGA_low,DLK1_high,MEST_high	HMGB1
NDUFA41	3.62e-60	1.05072	0.982	0.884	6.46e-56	CHGA_low,DLK1_high,MEST_high	NDUFA4
RPL131	2.71e-59	0.646442	1	1	4.82e-55	CHGA_low,DLK1_high,MEST_high	RPL13
RPS71	6.29e-59	0.787002	1	1	1.12e-54	CHGA_low,DLK1_high,MEST_high	RPS7
TMSB15A1	1.65e-58	1.22832	0.731	0.187	2.94e-54	CHGA_low,DLK1_high,MEST_high	TMSB15A
RPS27A1	2.55e-58	0.681098	1	1	4.54e-54	CHGA_low,DLK1_high,MEST_high	RPS27A
ADD31	2.64e-58	0.979282	0.826	0.453	4.69e-54	CHGA_low,DLK1_high,MEST_high	ADD3
RPL321	5.57e-58	0.69672	1	1	9.93e-54	CHGA_low,DLK1_high,MEST_high	RPL32
NAP1L11	1.17e-57	0.942112	1	0.965	2.09e-53	CHGA_low,DLK1_high,MEST_high	NAP1L1
RPL51	6.84e-57	0.835572	1	1	1.22e-52	CHGA_low,DLK1_high,MEST_high	RPL5
MYC	6.96e-57	1.22697	0.551	0.082	1.24e-52	CHGA_low,DLK1_high,MEST_high	MYC
PTMA1	1.45e-56	1.02173	1	1	2.59e-52	CHGA_low,DLK1_high,MEST_high	PTMA
HMGB21	1.13e-55	1.80819	0.725	0.187	2.01e-51	CHGA_low,DLK1_high,MEST_high	HMGB2
RPS141	2.2e-55	0.683782	1	1	3.92e-51	CHGA_low,DLK1_high,MEST_high	RPS14
CPB1	2.56e-55	1.78267	0.419	0.03	4.55e-51	CHGA_low,DLK1_high,MEST_high	CPB1
MEG3	6.38e-55	1.58577	0.389	0.022	1.14e-50	CHGA_low,DLK1_high,MEST_high	MEG3
GCA	1.76e-54	1.07846	0.85	0.627	3.14e-50	CHGA_low,DLK1_high,MEST_high	GCA
HIST1H4C1	3.68e-54	1.67425	0.802	0.687	6.56e-50	CHGA_low,DLK1_high,MEST_high	HIST1H4C
RPL3	3.94e-54	0.660433	1	1	7.02e-50	CHGA_low,DLK1_high,MEST_high	RPL3
FBXO25	6.94e-54	0.997405	0.719	0.337	1.24e-49	CHGA_low,DLK1_high,MEST_high	FBXO25
PHLDA11	8.44e-54	1.52967	0.695	0.174	1.5e-49	CHGA_low,DLK1_high,MEST_high	PHLDA1
RPL21	1.22e-53	0.619233	1	1	2.18e-49	CHGA_low,DLK1_high,MEST_high	RPL21
RPL231	3.34e-53	0.857631	1	0.999	5.95e-49	CHGA_low,DLK1_high,MEST_high	RPL23
YBX11	6.03e-53	0.867249	1	0.995	1.07e-48	CHGA_low,DLK1_high,MEST_high	YBX1
RPS25	8.22e-53	0.617829	1	1	1.46e-48	CHGA_low,DLK1_high,MEST_high	RPS25
SERPINF11	1.56e-52	1.32995	0.898	0.439	2.78e-48	CHGA_low,DLK1_high,MEST_high	SERPINF1
PTF1A	1.7e-52	0.803312	0.479	0.046	3.02e-48	CHGA_low,DLK1_high,MEST_high	PTF1A
RPL41	4.73e-52	0.765153	1	0.996	8.43e-48	CHGA_low,DLK1_high,MEST_high	RPL4
RPL9	6.6e-52	0.667053	1	1	1.18e-47	CHGA_low,DLK1_high,MEST_high	RPL9
SOX42	1.42e-51	1.44239	0.982	0.847	2.53e-47	CHGA_low,DLK1_high,MEST_high	SOX4
FBLN11	2.77e-51	1.17794	0.713	0.175	4.94e-47	CHGA_low,DLK1_high,MEST_high	FBLN1
NES	3.05e-51	0.775295	0.431	0.033	5.43e-47	CHGA_low,DLK1_high,MEST_high	NES
SRSF31	3.78e-50	0.914592	0.94	0.786	6.74e-46	CHGA_low,DLK1_high,MEST_high	SRSF3
RPS15A1	2.16e-49	0.607311	1	1	3.84e-45	CHGA_low,DLK1_high,MEST_high	RPS15A
RPLP0	2.32e-49	0.648724	1	1	4.13e-45	CHGA_low,DLK1_high,MEST_high	RPLP0
ZFP36L21	2.64e-49	1.09301	0.988	0.716	4.7e-45	CHGA_low,DLK1_high,MEST_high	ZFP36L2
SNRPE1	4.19e-49	0.851324	0.988	0.91	7.47e-45	CHGA_low,DLK1_high,MEST_high	SNRPE
RAN1	2.52e-48	0.860167	1	0.973	4.49e-44	CHGA_low,DLK1_high,MEST_high	RAN
RPL7A1	6.28e-48	0.650408	1	1	1.12e-43	CHGA_low,DLK1_high,MEST_high	RPL7A
RPL221	1.23e-47	0.70231	1	0.999	2.19e-43	CHGA_low,DLK1_high,MEST_high	RPL22
TPGS21	1.42e-47	0.928083	0.76	0.321	2.52e-43	CHGA_low,DLK1_high,MEST_high	TPGS2
RPS121	1.05e-46	0.682801	1	1	1.87e-42	CHGA_low,DLK1_high,MEST_high	RPS12
RPS181	2.51e-46	0.688942	1	1	4.47e-42	CHGA_low,DLK1_high,MEST_high	RPS18
RPL8	2.79e-46	0.554526	1	1	4.98e-42	CHGA_low,DLK1_high,MEST_high	RPL8
NASP	3.65e-46	0.800478	0.737	0.591	6.49e-42	CHGA_low,DLK1_high,MEST_high	NASP
SORD1	4.05e-46	0.932447	0.802	0.657	7.22e-42	CHGA_low,DLK1_high,MEST_high	SORD
EIF3E1	1.34e-45	0.873665	0.994	0.951	2.39e-41	CHGA_low,DLK1_high,MEST_high	EIF3E
SOX6	4.4e-45	0.872996	0.491	0.077	7.84e-41	CHGA_low,DLK1_high,MEST_high	SOX6
RPL291	5.33e-45	0.648557	1	1	9.49e-41	CHGA_low,DLK1_high,MEST_high	RPL29
RPS5	8.93e-45	0.575174	1	1	1.59e-40	CHGA_low,DLK1_high,MEST_high	RPS5
HMGN11	1.03e-44	0.816247	0.988	0.949	1.83e-40	CHGA_low,DLK1_high,MEST_high	HMGN1
GNB2L11	3.74e-44	0.643258	1	1	6.65e-40	CHGA_low,DLK1_high,MEST_high	GNB2L1
RPSA	2.04e-42	0.663714	1	1	3.64e-38	CHGA_low,DLK1_high,MEST_high	RPSA
HNRNPM1	4.09e-42	0.811142	0.91	0.77	7.28e-38	CHGA_low,DLK1_high,MEST_high	HNRNPM
SEL1L	8.28e-42	0.782738	0.587	0.299	1.47e-37	CHGA_low,DLK1_high,MEST_high	SEL1L
RBMX1	8.49e-42	0.834543	0.898	0.708	1.51e-37	CHGA_low,DLK1_high,MEST_high	RBMX
RPL111	3.89e-41	0.525696	1	1	6.92e-37	CHGA_low,DLK1_high,MEST_high	RPL11
RPS15	4.37e-41	0.463595	1	1	7.79e-37	CHGA_low,DLK1_high,MEST_high	RPS15
PABPC11	5.28e-41	0.833299	0.994	0.92	9.4e-37	CHGA_low,DLK1_high,MEST_high	PABPC1
HSPD1	9.21e-41	0.76422	0.994	0.975	1.64e-36	CHGA_low,DLK1_high,MEST_high	HSPD1
KIRREL2	1.2e-40	0.709058	0.545	0.126	2.14e-36	CHGA_low,DLK1_high,MEST_high	KIRREL2
RPL18A1	2.53e-40	0.536771	1	1	4.5e-36	CHGA_low,DLK1_high,MEST_high	RPL18A
ITM2A	2.87e-40	1.18028	0.491	0.097	5.12e-36	CHGA_low,DLK1_high,MEST_high	ITM2A
PRKAR1A	4.22e-40	0.873655	0.928	0.895	7.52e-36	CHGA_low,DLK1_high,MEST_high	PRKAR1A
RPS201	7.44e-40	0.620355	1	1	1.33e-35	CHGA_low,DLK1_high,MEST_high	RPS20
DLL11	1.49e-39	0.827032	0.581	0.155	2.66e-35	CHGA_low,DLK1_high,MEST_high	DLL1
ILF21	9.67e-39	0.734475	0.886	0.758	1.72e-34	CHGA_low,DLK1_high,MEST_high	ILF2
TUBB1	1.4e-38	1.16113	0.97	0.897	2.5e-34	CHGA_low,DLK1_high,MEST_high	TUBB
CDH10	2.6e-38	0.648643	0.455	0.075	4.63e-34	CHGA_low,DLK1_high,MEST_high	CDH10
H3F3A	3.84e-38	0.58744	1	1	6.83e-34	CHGA_low,DLK1_high,MEST_high	H3F3A
EIF3L	5.1e-38	0.692756	0.94	0.851	9.09e-34	CHGA_low,DLK1_high,MEST_high	EIF3L
RPL371	7.68e-38	0.613528	1	1	1.37e-33	CHGA_low,DLK1_high,MEST_high	RPL37
RPL24	2.51e-37	0.534374	1	1	4.47e-33	CHGA_low,DLK1_high,MEST_high	RPL24
RPS13	4.53e-37	0.499181	1	1	8.07e-33	CHGA_low,DLK1_high,MEST_high	RPS13
RANBP1	6.35e-37	0.777971	0.97	0.851	1.13e-32	CHGA_low,DLK1_high,MEST_high	RANBP1
LZTS1	8.71e-37	0.517302	0.335	0.03	1.55e-32	CHGA_low,DLK1_high,MEST_high	LZTS1
RPL14	1.26e-36	0.533721	1	1	2.25e-32	CHGA_low,DLK1_high,MEST_high	RPL14
RPLP1	2.22e-36	0.471359	1	1	3.95e-32	CHGA_low,DLK1_high,MEST_high	RPLP1
CHST11	3.73e-36	0.621604	0.509	0.126	6.65e-32	CHGA_low,DLK1_high,MEST_high	CHST11
RPS9	4.55e-36	0.439576	1	1	8.1e-32	CHGA_low,DLK1_high,MEST_high	RPS9
ZNF5032	6.8e-36	0.854407	0.766	0.286	1.21e-31	CHGA_low,DLK1_high,MEST_high	ZNF503
RPL27A	1.28e-35	0.452161	1	1	2.28e-31	CHGA_low,DLK1_high,MEST_high	RPL27A
HMGA21	1.84e-35	0.76516	0.491	0.098	3.27e-31	CHGA_low,DLK1_high,MEST_high	HMGA2
EEF1B21	3.1e-35	0.715946	0.994	0.968	5.53e-31	CHGA_low,DLK1_high,MEST_high	EEF1B2
TYMS1	4.58e-35	0.840157	0.437	0.072	8.16e-31	CHGA_low,DLK1_high,MEST_high	TYMS
MARCKSL11	4.81e-35	0.766258	1	0.975	8.57e-31	CHGA_low,DLK1_high,MEST_high	MARCKSL1
PHGDH1	5.02e-35	0.924386	0.677	0.253	8.94e-31	CHGA_low,DLK1_high,MEST_high	PHGDH
RPL35A1	5.13e-35	0.489501	1	1	9.13e-31	CHGA_low,DLK1_high,MEST_high	RPL35A
NR5A2	1.1e-34	0.607977	0.371	0.046	1.96e-30	CHGA_low,DLK1_high,MEST_high	NR5A2
RPS16	1.85e-34	0.471815	1	1	3.3e-30	CHGA_low,DLK1_high,MEST_high	RPS16
LSM51	2.05e-34	0.781161	0.832	0.669	3.65e-30	CHGA_low,DLK1_high,MEST_high	LSM5
RCN21	3.8e-34	0.831238	0.892	0.667	6.76e-30	CHGA_low,DLK1_high,MEST_high	RCN2
CDKN3	3.97e-34	0.853154	0.353	0.075	7.08e-30	CHGA_low,DLK1_high,MEST_high	CDKN3
POMC	5.4e-34	0.786645	0.347	0.053	9.62e-30	CHGA_low,DLK1_high,MEST_high	POMC
BTF31	8.51e-34	0.620058	1	0.996	1.52e-29	CHGA_low,DLK1_high,MEST_high	BTF3
H3F3B1	1.11e-33	0.679451	1	0.996	1.98e-29	CHGA_low,DLK1_high,MEST_high	H3F3B
SOX9	1.47e-33	0.6358	0.461	0.089	2.62e-29	CHGA_low,DLK1_high,MEST_high	SOX9
RPL27	2.2e-33	0.541961	1	0.999	3.92e-29	CHGA_low,DLK1_high,MEST_high	RPL27
HMGN2	3.71e-33	0.87715	0.982	0.959	6.61e-29	CHGA_low,DLK1_high,MEST_high	HMGN2
MAOA	5.74e-33	0.592372	0.461	0.095	1.02e-28	CHGA_low,DLK1_high,MEST_high	MAOA
HNRNPDL	7.31e-33	0.690009	0.946	0.856	1.3e-28	CHGA_low,DLK1_high,MEST_high	HNRNPDL
YBX31	9.32e-33	0.780345	0.659	0.258	1.66e-28	CHGA_low,DLK1_high,MEST_high	YBX3
RPL121	2.95e-32	0.51761	1	1	5.25e-28	CHGA_low,DLK1_high,MEST_high	RPL12
TMEM971	3.25e-32	0.901921	0.641	0.242	5.79e-28	CHGA_low,DLK1_high,MEST_high	TMEM97
SPINK12	3.31e-32	2.97586	0.946	0.856	5.89e-28	CHGA_low,DLK1_high,MEST_high	SPINK1
CBX31	4.38e-32	0.755534	0.844	0.651	7.8e-28	CHGA_low,DLK1_high,MEST_high	CBX3
TKT	4.38e-32	0.629517	0.856	0.695	7.81e-28	CHGA_low,DLK1_high,MEST_high	TKT
NELL2	9.37e-32	0.689133	0.521	0.124	1.67e-27	CHGA_low,DLK1_high,MEST_high	NELL2
CENPV1	1.97e-31	0.872168	0.683	0.294	3.5e-27	CHGA_low,DLK1_high,MEST_high	CENPV
EEF2	2.03e-31	0.597312	1	0.998	3.61e-27	CHGA_low,DLK1_high,MEST_high	EEF2
HNRNPA2B1	5.24e-31	0.626475	1	0.984	9.33e-27	CHGA_low,DLK1_high,MEST_high	HNRNPA2B1
KLF3	5.96e-31	0.691789	0.695	0.325	1.06e-26	CHGA_low,DLK1_high,MEST_high	KLF3
CBX1	8.1e-31	0.678549	0.88	0.715	1.44e-26	CHGA_low,DLK1_high,MEST_high	CBX1
RPS4Y11	1.41e-30	0.699799	0.844	0.863	2.51e-26	CHGA_low,DLK1_high,MEST_high	RPS4Y1
SERPINF21	2.36e-30	0.856766	0.701	0.289	4.2e-26	CHGA_low,DLK1_high,MEST_high	SERPINF2
MAD2L1	2.5e-30	0.786011	0.395	0.099	4.46e-26	CHGA_low,DLK1_high,MEST_high	MAD2L1
COL2A11	2.69e-30	0.771056	0.479	0.104	4.79e-26	CHGA_low,DLK1_high,MEST_high	COL2A1
PRKDC	5.44e-30	0.631401	0.802	0.617	9.69e-26	CHGA_low,DLK1_high,MEST_high	PRKDC
RPL311	1.04e-29	0.520393	1	1	1.86e-25	CHGA_low,DLK1_high,MEST_high	RPL31
FAM20A	1.81e-29	0.447177	0.305	0.038	3.22e-25	CHGA_low,DLK1_high,MEST_high	FAM20A
RBPJ	1.83e-29	0.645203	0.82	0.483	3.25e-25	CHGA_low,DLK1_high,MEST_high	RBPJ
ECE1	2.21e-29	0.671414	0.635	0.259	3.94e-25	CHGA_low,DLK1_high,MEST_high	ECE1
RPS31	2.24e-29	0.530657	1	1	4e-25	CHGA_low,DLK1_high,MEST_high	RPS3
HNRNPA01	3.04e-29	0.624297	0.934	0.872	5.41e-25	CHGA_low,DLK1_high,MEST_high	HNRNPA0
ID21	4.8e-29	0.973024	0.737	0.422	8.54e-25	CHGA_low,DLK1_high,MEST_high	ID2
TSPAN61	5.13e-29	0.840564	0.743	0.354	9.14e-25	CHGA_low,DLK1_high,MEST_high	TSPAN6
RPL351	9.47e-29	0.46418	1	1	1.69e-24	CHGA_low,DLK1_high,MEST_high	RPL35
NCL1	1.84e-28	0.630619	1	0.943	3.28e-24	CHGA_low,DLK1_high,MEST_high	NCL
ANP32E	4.9e-28	0.675408	0.527	0.216	8.73e-24	CHGA_low,DLK1_high,MEST_high	ANP32E
TGFB2	5.35e-28	0.575972	0.425	0.087	9.53e-24	CHGA_low,DLK1_high,MEST_high	TGFB2
ELMO1	8.85e-28	0.875994	0.599	0.23	1.58e-23	CHGA_low,DLK1_high,MEST_high	ELMO1
FAM84A	9.85e-28	0.710635	0.377	0.105	1.75e-23	CHGA_low,DLK1_high,MEST_high	FAM84A
TOP2A1	1.07e-27	1.20926	0.281	0.033	1.91e-23	CHGA_low,DLK1_high,MEST_high	TOP2A
APEX11	1.14e-27	0.668424	0.898	0.718	2.04e-23	CHGA_low,DLK1_high,MEST_high	APEX1
RPL36A1	2.52e-27	0.633097	0.898	0.722	4.48e-23	CHGA_low,DLK1_high,MEST_high	RPL36A
PTN	3.17e-27	0.575916	0.281	0.033	5.64e-23	CHGA_low,DLK1_high,MEST_high	PTN
TUBB4B1	5.97e-27	0.776925	0.695	0.485	1.06e-22	CHGA_low,DLK1_high,MEST_high	TUBB4B
PLAGL1	6.16e-27	0.594689	0.527	0.168	1.1e-22	CHGA_low,DLK1_high,MEST_high	PLAGL1
CCNB11	6.42e-27	0.819579	0.389	0.097	1.14e-22	CHGA_low,DLK1_high,MEST_high	CCNB1
FTH1	6.89e-27	0.464756	1	1	1.23e-22	CHGA_low,DLK1_high,MEST_high	FTH1
CENPF1	8.68e-27	1.04914	0.323	0.05	1.55e-22	CHGA_low,DLK1_high,MEST_high	CENPF
CKS1B1	9.97e-27	0.963435	0.551	0.344	1.78e-22	CHGA_low,DLK1_high,MEST_high	CKS1B
SERPINI2	1.15e-26	0.584434	0.174	0.005	2.04e-22	CHGA_low,DLK1_high,MEST_high	SERPINI2
LMO3	5.12e-26	0.463051	0.305	0.041	9.13e-22	CHGA_low,DLK1_high,MEST_high	LMO3
KIAA01011	6.79e-26	1.29776	0.335	0.066	1.21e-21	CHGA_low,DLK1_high,MEST_high	KIAA0101
LMNB1	9.13e-26	0.543867	0.413	0.094	1.63e-21	CHGA_low,DLK1_high,MEST_high	LMNB1
MSRB1	9.35e-26	0.659915	0.754	0.592	1.67e-21	CHGA_low,DLK1_high,MEST_high	MSRB1
SNRPF1	1.02e-25	0.586046	0.94	0.891	1.81e-21	CHGA_low,DLK1_high,MEST_high	SNRPF
HSP90AB1	1.14e-25	0.500007	1	1	2.02e-21	CHGA_low,DLK1_high,MEST_high	HSP90AB1
EIF3H	1.18e-25	0.581526	0.886	0.794	2.09e-21	CHGA_low,DLK1_high,MEST_high	EIF3H
HMGA11	1.4e-25	0.770381	0.784	0.638	2.5e-21	CHGA_low,DLK1_high,MEST_high	HMGA1
NUSAP1	1.51e-25	0.846164	0.263	0.031	2.69e-21	CHGA_low,DLK1_high,MEST_high	NUSAP1
TMEM258	1.62e-25	0.508784	0.994	0.992	2.89e-21	CHGA_low,DLK1_high,MEST_high	TMEM258
MCM31	1.73e-25	0.696962	0.527	0.188	3.08e-21	CHGA_low,DLK1_high,MEST_high	MCM3
AURKB	2.7e-25	0.527019	0.228	0.017	4.81e-21	CHGA_low,DLK1_high,MEST_high	AURKB
SPOCK1	2.83e-25	0.893437	0.467	0.139	5.04e-21	CHGA_low,DLK1_high,MEST_high	SPOCK1
SSR3	3.29e-25	0.615045	0.814	0.759	5.86e-21	CHGA_low,DLK1_high,MEST_high	SSR3
PPIF	4.48e-25	0.538263	0.503	0.15	7.97e-21	CHGA_low,DLK1_high,MEST_high	PPIF
SOX11	4.62e-25	0.688941	0.623	0.244	8.23e-21	CHGA_low,DLK1_high,MEST_high	SOX11
MKI67	6.28e-25	0.703921	0.234	0.021	1.12e-20	CHGA_low,DLK1_high,MEST_high	MKI67
KIF20B	7.42e-25	0.493548	0.311	0.046	1.32e-20	CHGA_low,DLK1_high,MEST_high	KIF20B
GSTP11	7.82e-25	0.562023	1	0.879	1.39e-20	CHGA_low,DLK1_high,MEST_high	GSTP1
CENPU	8.38e-25	0.539689	0.287	0.037	1.49e-20	CHGA_low,DLK1_high,MEST_high	CENPU
CKS21	1.01e-24	0.738537	0.689	0.548	1.8e-20	CHGA_low,DLK1_high,MEST_high	CKS2
GINS2	1.02e-24	0.466719	0.287	0.036	1.81e-20	CHGA_low,DLK1_high,MEST_high	GINS2
OSTC	1.11e-24	0.621261	0.982	0.932	1.98e-20	CHGA_low,DLK1_high,MEST_high	OSTC
CELA3B	1.15e-24	1.58804	0.251	0.03	2.05e-20	CHGA_low,DLK1_high,MEST_high	CELA3B
BIRC5	1.19e-24	0.680698	0.275	0.033	2.11e-20	CHGA_low,DLK1_high,MEST_high	BIRC5
CCNB2	1.59e-24	0.419171	0.24	0.021	2.83e-20	CHGA_low,DLK1_high,MEST_high	CCNB2
LAPTM4B1	1.9e-24	0.617295	0.701	0.515	3.38e-20	CHGA_low,DLK1_high,MEST_high	LAPTM4B
RFC4	2.43e-24	0.540976	0.401	0.097	4.34e-20	CHGA_low,DLK1_high,MEST_high	RFC4
UBE2C1	2.92e-24	1.34127	0.269	0.041	5.2e-20	CHGA_low,DLK1_high,MEST_high	UBE2C
AGTR1	3.09e-24	0.444468	0.275	0.041	5.5e-20	CHGA_low,DLK1_high,MEST_high	AGTR1
TUBA1B1	3.57e-24	1.21389	0.844	0.895	6.36e-20	CHGA_low,DLK1_high,MEST_high	TUBA1B
PTTG1	5.95e-24	0.885538	0.365	0.127	1.06e-19	CHGA_low,DLK1_high,MEST_high	PTTG1
RPA31	5.95e-24	0.530711	0.623	0.528	1.06e-19	CHGA_low,DLK1_high,MEST_high	RPA3
GJA4	9.1e-24	0.48468	0.168	0.007	1.62e-19	CHGA_low,DLK1_high,MEST_high	GJA4
MCM7	1.12e-23	0.631104	0.473	0.158	1.99e-19	CHGA_low,DLK1_high,MEST_high	MCM7
PSMA41	1.36e-23	0.580242	0.952	0.825	2.43e-19	CHGA_low,DLK1_high,MEST_high	PSMA4
BCAT1	1.83e-23	0.474474	0.359	0.07	3.25e-19	CHGA_low,DLK1_high,MEST_high	BCAT1
SERBP11	1.99e-23	0.522519	0.988	0.945	3.54e-19	CHGA_low,DLK1_high,MEST_high	SERBP1
CENPN	2e-23	0.458643	0.305	0.056	3.57e-19	CHGA_low,DLK1_high,MEST_high	CENPN
SRSF7	2.12e-23	0.595344	0.88	0.709	3.77e-19	CHGA_low,DLK1_high,MEST_high	SRSF7
CENPW	2.48e-23	0.477369	0.293	0.044	4.42e-19	CHGA_low,DLK1_high,MEST_high	CENPW
IL17RB	3.78e-23	0.509786	0.234	0.026	6.74e-19	CHGA_low,DLK1_high,MEST_high	IL17RB
GHRH	4.16e-23	0.528438	0.192	0.012	7.41e-19	CHGA_low,DLK1_high,MEST_high	GHRH
PRIM1	4.37e-23	0.425262	0.335	0.066	7.79e-19	CHGA_low,DLK1_high,MEST_high	PRIM1
NACA1	4.39e-23	0.506625	1	0.995	7.82e-19	CHGA_low,DLK1_high,MEST_high	NACA
CCNG11	4.41e-23	0.651563	0.808	0.632	7.85e-19	CHGA_low,DLK1_high,MEST_high	CCNG1
ACTB1	6.92e-23	0.493857	1	1	1.23e-18	CHGA_low,DLK1_high,MEST_high	ACTB
ASPM	7.3e-23	0.478299	0.24	0.025	1.3e-18	CHGA_low,DLK1_high,MEST_high	ASPM
MDK1	8.09e-23	0.677914	1	0.971	1.44e-18	CHGA_low,DLK1_high,MEST_high	MDK
ITPR2	1.24e-22	0.603237	0.311	0.088	2.2e-18	CHGA_low,DLK1_high,MEST_high	ITPR2
NEXN1	1.38e-22	0.416469	0.359	0.073	2.46e-18	CHGA_low,DLK1_high,MEST_high	NEXN
FAM162A	1.65e-22	0.576689	0.743	0.604	2.93e-18	CHGA_low,DLK1_high,MEST_high	FAM162A
NDFIP11	2.16e-22	0.681865	0.85	0.757	3.85e-18	CHGA_low,DLK1_high,MEST_high	NDFIP1
RRM2	3.66e-22	0.575432	0.234	0.024	6.53e-18	CHGA_low,DLK1_high,MEST_high	RRM2
MGST12	4.09e-22	0.726252	0.76	0.406	7.29e-18	CHGA_low,DLK1_high,MEST_high	MGST1
IGF2-AS	4.44e-22	0.532131	0.491	0.157	7.91e-18	CHGA_low,DLK1_high,MEST_high	IGF2-AS
DEK	5.03e-22	0.531632	0.737	0.71	8.95e-18	CHGA_low,DLK1_high,MEST_high	DEK
FUS	8.46e-22	0.551399	0.91	0.805	1.51e-17	CHGA_low,DLK1_high,MEST_high	FUS
CCDC141	8.72e-22	0.569186	0.527	0.229	1.55e-17	CHGA_low,DLK1_high,MEST_high	CCDC14
STMN12	9.01e-22	0.604927	0.988	0.993	1.6e-17	CHGA_low,DLK1_high,MEST_high	STMN1
PDLIM3	1.42e-21	0.62554	0.329	0.078	2.53e-17	CHGA_low,DLK1_high,MEST_high	PDLIM3
ATP5G2	1.55e-21	0.473724	1	0.997	2.77e-17	CHGA_low,DLK1_high,MEST_high	ATP5G2
HEY1	1.89e-21	0.525984	0.293	0.062	3.37e-17	CHGA_low,DLK1_high,MEST_high	HEY1
BTG2	2.14e-21	0.874594	0.838	0.713	3.81e-17	CHGA_low,DLK1_high,MEST_high	BTG2
CDK1	2.25e-21	0.657859	0.251	0.034	4.01e-17	CHGA_low,DLK1_high,MEST_high	CDK1
GGCT1	2.45e-21	0.587954	0.695	0.423	4.36e-17	CHGA_low,DLK1_high,MEST_high	GGCT
CXCL12	2.51e-21	0.657758	0.635	0.262	4.47e-17	CHGA_low,DLK1_high,MEST_high	CXCL12
UBE2T	3.07e-21	0.595026	0.365	0.197	5.47e-17	CHGA_low,DLK1_high,MEST_high	UBE2T
ZFP36L11	3.61e-21	0.790208	0.533	0.184	6.43e-17	CHGA_low,DLK1_high,MEST_high	ZFP36L1
C1QBP	5.26e-21	0.542112	0.85	0.752	9.36e-17	CHGA_low,DLK1_high,MEST_high	C1QBP
SDPR	6.35e-21	0.40104	0.216	0.023	1.13e-16	CHGA_low,DLK1_high,MEST_high	SDPR
HMGB31	7.66e-21	0.670887	0.749	0.431	1.36e-16	CHGA_low,DLK1_high,MEST_high	HMGB3
ORC6	8.34e-21	0.470644	0.311	0.059	1.49e-16	CHGA_low,DLK1_high,MEST_high	ORC6
CLCA1	1.06e-20	0.713832	0.162	0.008	1.88e-16	CHGA_low,DLK1_high,MEST_high	CLCA1
NUCKS11	1.08e-20	0.627841	0.85	0.791	1.93e-16	CHGA_low,DLK1_high,MEST_high	NUCKS1
EVA1A	1.28e-20	0.448617	0.353	0.079	2.28e-16	CHGA_low,DLK1_high,MEST_high	EVA1A
UBE2I1	1.28e-20	0.517844	0.844	0.75	2.29e-16	CHGA_low,DLK1_high,MEST_high	UBE2I
SERPINA11	1.46e-20	0.718296	0.88	0.646	2.6e-16	CHGA_low,DLK1_high,MEST_high	SERPINA1
EZH2	1.5e-20	0.446689	0.383	0.107	2.68e-16	CHGA_low,DLK1_high,MEST_high	EZH2
RSL1D1	1.57e-20	0.50498	0.838	0.71	2.79e-16	CHGA_low,DLK1_high,MEST_high	RSL1D1
LDHB1	1.66e-20	0.80307	0.868	0.693	2.95e-16	CHGA_low,DLK1_high,MEST_high	LDHB
C16orf62	1.79e-20	0.560197	0.431	0.238	3.18e-16	CHGA_low,DLK1_high,MEST_high	C16orf62
ODC11	1.82e-20	0.58971	0.79	0.501	3.25e-16	CHGA_low,DLK1_high,MEST_high	ODC1
AKR1B1	1.98e-20	0.484474	0.731	0.596	3.52e-16	CHGA_low,DLK1_high,MEST_high	AKR1B1
CNN31	2.56e-20	0.667888	0.754	0.425	4.56e-16	CHGA_low,DLK1_high,MEST_high	CNN3
EIF4A1	4.49e-20	0.514139	1	0.977	8e-16	CHGA_low,DLK1_high,MEST_high	EIF4A1
SLC16A11	4.76e-20	0.484905	0.479	0.165	8.48e-16	CHGA_low,DLK1_high,MEST_high	SLC16A1
GCNT11	7.18e-20	0.676391	0.76	0.47	1.28e-15	CHGA_low,DLK1_high,MEST_high	GCNT1
BCL2L12	1.01e-19	0.420382	0.365	0.095	1.8e-15	CHGA_low,DLK1_high,MEST_high	BCL2L12
ENY2	1.01e-19	0.480826	0.886	0.832	1.8e-15	CHGA_low,DLK1_high,MEST_high	ENY2
TPX2	1.04e-19	0.624161	0.263	0.044	1.86e-15	CHGA_low,DLK1_high,MEST_high	TPX2
WEE11	1.09e-19	0.632379	0.515	0.203	1.94e-15	CHGA_low,DLK1_high,MEST_high	WEE1
CBS	1.1e-19	0.567468	0.467	0.171	1.96e-15	CHGA_low,DLK1_high,MEST_high	CBS
SRPK1	1.49e-19	0.543569	0.695	0.392	2.65e-15	CHGA_low,DLK1_high,MEST_high	SRPK1
EIF2S31	1.71e-19	0.546861	0.671	0.325	3.05e-15	CHGA_low,DLK1_high,MEST_high	EIF2S3
MSH2	1.89e-19	0.427863	0.431	0.128	3.36e-15	CHGA_low,DLK1_high,MEST_high	MSH2
PAICS	2.14e-19	0.560148	0.587	0.31	3.82e-15	CHGA_low,DLK1_high,MEST_high	PAICS
SUMO21	2.2e-19	0.464485	0.994	0.982	3.91e-15	CHGA_low,DLK1_high,MEST_high	SUMO2
SRSF2	2.21e-19	0.452999	0.689	0.662	3.93e-15	CHGA_low,DLK1_high,MEST_high	SRSF2
PPIA	3.31e-19	0.442479	1	0.997	5.9e-15	CHGA_low,DLK1_high,MEST_high	PPIA
EBPL1	3.49e-19	0.525757	0.766	0.458	6.21e-15	CHGA_low,DLK1_high,MEST_high	EBPL
PEBP11	3.94e-19	0.493288	0.982	0.937	7.03e-15	CHGA_low,DLK1_high,MEST_high	PEBP1
CCT2	4.19e-19	0.477917	0.922	0.832	7.47e-15	CHGA_low,DLK1_high,MEST_high	CCT2
XRN2	4.38e-19	0.527517	0.802	0.63	7.8e-15	CHGA_low,DLK1_high,MEST_high	XRN2
IMPDH2	4.44e-19	0.507416	0.719	0.558	7.92e-15	CHGA_low,DLK1_high,MEST_high	IMPDH2
REG3G	4.48e-19	0.458923	0.114	0.002	7.98e-15	CHGA_low,DLK1_high,MEST_high	REG3G
CHEK1	7.1e-19	0.414471	0.299	0.064	1.26e-14	CHGA_low,DLK1_high,MEST_high	CHEK1
GP2	8.68e-19	0.796022	0.114	0.004	1.55e-14	CHGA_low,DLK1_high,MEST_high	GP2
DDOST1	9.72e-19	0.504555	0.922	0.83	1.73e-14	CHGA_low,DLK1_high,MEST_high	DDOST
MAN1A21	1.25e-18	0.532214	0.772	0.579	2.22e-14	CHGA_low,DLK1_high,MEST_high	MAN1A2
HNRNPR	1.25e-18	0.445539	0.832	0.753	2.23e-14	CHGA_low,DLK1_high,MEST_high	HNRNPR
CDK41	1.3e-18	0.519171	0.832	0.689	2.32e-14	CHGA_low,DLK1_high,MEST_high	CDK4
HDAC2	1.41e-18	0.490989	0.91	0.828	2.5e-14	CHGA_low,DLK1_high,MEST_high	HDAC2
H2AFV1	1.99e-18	0.503224	0.94	0.834	3.54e-14	CHGA_low,DLK1_high,MEST_high	H2AFV
MLEC1	2.2e-18	0.531316	0.784	0.644	3.93e-14	CHGA_low,DLK1_high,MEST_high	MLEC
DIO3	2.28e-18	1.00689	0.389	0.129	4.06e-14	CHGA_low,DLK1_high,MEST_high	DIO3
SSR21	2.36e-18	0.518005	0.97	0.941	4.2e-14	CHGA_low,DLK1_high,MEST_high	SSR2
IGF22	2.41e-18	0.526734	1	0.986	4.29e-14	CHGA_low,DLK1_high,MEST_high	IGF2
SLC26A3	2.42e-18	1.02506	0.18	0.018	4.32e-14	CHGA_low,DLK1_high,MEST_high	SLC26A3
NUP107	2.43e-18	0.434888	0.401	0.133	4.33e-14	CHGA_low,DLK1_high,MEST_high	NUP107
CALD11	2.68e-18	0.567416	0.635	0.288	4.77e-14	CHGA_low,DLK1_high,MEST_high	CALD1
PCNA	2.83e-18	0.668239	0.419	0.218	5.04e-14	CHGA_low,DLK1_high,MEST_high	PCNA
GCAT	3.07e-18	0.447619	0.455	0.16	5.46e-14	CHGA_low,DLK1_high,MEST_high	GCAT
CTRB2	3.46e-18	0.660202	0.132	0.005	6.16e-14	CHGA_low,DLK1_high,MEST_high	CTRB2
MAPRE2	3.54e-18	0.471948	0.545	0.243	6.31e-14	CHGA_low,DLK1_high,MEST_high	MAPRE2
UBE2E31	3.8e-18	0.632658	0.737	0.58	6.77e-14	CHGA_low,DLK1_high,MEST_high	UBE2E3
C19orf48	4.74e-18	0.518402	0.431	0.161	8.44e-14	CHGA_low,DLK1_high,MEST_high	C19orf48
GGH1	6.48e-18	0.652721	0.599	0.324	1.15e-13	CHGA_low,DLK1_high,MEST_high	GGH
FGD6	7.09e-18	0.484293	0.383	0.128	1.26e-13	CHGA_low,DLK1_high,MEST_high	FGD6
HNRNPC1	7.86e-18	0.441424	1	0.99	1.4e-13	CHGA_low,DLK1_high,MEST_high	HNRNPC
SPCS2	7.97e-18	0.45319	0.958	0.938	1.42e-13	CHGA_low,DLK1_high,MEST_high	SPCS2
CCDC34	9.04e-18	0.558207	0.521	0.271	1.61e-13	CHGA_low,DLK1_high,MEST_high	CCDC34
CNBP1	1.14e-17	0.456762	0.898	0.824	2.02e-13	CHGA_low,DLK1_high,MEST_high	CNBP
SMC4	1.21e-17	0.672061	0.491	0.223	2.16e-13	CHGA_low,DLK1_high,MEST_high	SMC4
EIF3M1	1.21e-17	0.497845	0.796	0.663	2.16e-13	CHGA_low,DLK1_high,MEST_high	EIF3M
ARL6IP1	1.61e-17	0.540571	0.677	0.597	2.87e-13	CHGA_low,DLK1_high,MEST_high	ARL6IP1
PRDX11	2.35e-17	0.548123	0.946	0.837	4.19e-13	CHGA_low,DLK1_high,MEST_high	PRDX1
CPA1	2.39e-17	0.646932	0.269	0.072	4.26e-13	CHGA_low,DLK1_high,MEST_high	CPA1
2023-09-02	3.43e-17	0.45534	0.82	0.739	6.1e-13	CHGA_low,DLK1_high,MEST_high	2023-09-02
PDGFD	3.68e-17	0.47152	0.389	0.132	6.55e-13	CHGA_low,DLK1_high,MEST_high	PDGFD
SLC25A3	5.42e-17	0.441475	0.97	0.96	9.66e-13	CHGA_low,DLK1_high,MEST_high	SLC25A3
HSP90AA1	6.03e-17	0.5148	1	0.999	1.07e-12	CHGA_low,DLK1_high,MEST_high	HSP90AA1
CEP85L	6.94e-17	0.475316	0.359	0.14	1.24e-12	CHGA_low,DLK1_high,MEST_high	CEP85L
[truncated: 1,687 more rows]
