# Supplementary material for: Species-specific roles for the MAFA and MAFB transcription factors in regulating islet β cell identity
Source: JCI Insight. 2023 Aug 22;8(16):e166386. doi: 10.1172/jci.insight.166386 (PMC10543725; doi:10.1172/jci.insight.166386)
Supplement: Supporting data values [file jciinsight-8-166386-s141.xlsx]

## Sheet: Fig1A
		MafA		Sst		Ins1		Gcg		Cck		Chga		Chgb		Iapp		Ppy		Pyy
		WT	KO	WT	KO	WT	KO	WT	KO	WT	KO	WT	KO	WT	KO	WT	KO	WT	KO	WT	KO
	Sample 1	0.763918	0.181305	0.780657	2.12544	0.290419	0.184438	0.817278	1.33909	0.125014	8.87755	0.593079	1.55433	0.354696	8.36667	0.360356	6.15814	0.440446	2.47848	0.524643	2.61971
	Sample 2	1.31175	0.250872	0.951161	0.751456	0.880386	0.292439	1.13571	0.144925	0.471445	6.43153	0.735244	2.81141	0.659596	3.60414	0.684202	3.19872	0.887019	1.07882	0.770788	2.72151
	Sample 3	0.924336	0.195218	1.26818	2.93378	1.82919	0.0981552	1.04701	0.344307	2.40354	7.51702	1.67168	1.91361	1.98571	6.06141	1.95544	8.0976	1.67254	1.27408	1.70457	2.21823
	Statistical analysis was performed using GraphPad Prism 9.5.0

## Sheet: Fig1B
		MafA		Sst		Ins1		Gcg		Cck		Chga		Chgb		Iapp		Ppy		Pyy
		WT	KO	WT	KO	WT	KO	WT	KO	WT	KO	WT	KO	WT	KO	WT	KO	WT	KO	WT	KO
	Sample 1	0.278144	0.229077	0.39565	0.994675	1.22183	0.403052	1.11201	0.967872	n.d	n.d	0.809687	1.88614	0.779558	6.45639	0.645874	3.86194	0.655909	2.0161	0.491636	2.12972
	Sample 2	1.69808	0.566011	1.08095	0.495617	0.436496	0.0986894	0.7431	0.616971	n.d	n.d	1.06101	1.694	0.755617	1.83493	1.13629	3.48057	0.660471	1.40111	0.986686	1.49036
	Sample 3	1.02378	0.318398	1.5234	0.421118	1.34168	0.65476	1.14489	0.663399	n.d	n.d	1.12931	0.818149	1.46482	2.16704	1.21784	1.43826	1.68362	0.807518	1.52168	0.809814
	Statistical analysis was performed using GraphPad Prism 9.5.0

## Sheet: Fig1C
		Gastrin
		Males		Females
		WT	KO	WT	KO
	Sample 1	0.398866	147.951	0.165575	7.08886
	Sample 2	2.0619	62.8559	1.33381	16.8019
	Sample 3	0.539231	41.7579	1.50061	8.00307
	Statistical analysis was performed using GraphPad Prism 9.5.0

## Sheet: Fig1D left
		Mouse Identifier	Total Gastrin signal (A.U.)	Total islet cell #	A.U./islet	A.U./islet cell
	WT	420	10500	525	2100	4
		396	9020	451	2255	5
		457	2397	124	2397	19.3306
	KO	458	125307	253	41769	165.095
		395	230400	512	46080	90
		421	260360	566	43393.3	76.6667
		Statistical analysis was performed using GraphPad Prism 9.5.0

## Sheet: Fig1D right
	Gastrin+ cells / total islet cells (%)
	WT islets	KO islets
	0	0
	0	0
	0	10
	0	12.1
	0	3.4
	0	7.7
	0	0
	0	0
	0	4
	0	0
	0	0
	0	3.1
	0	0
	0	0
	0	2
	0	0
	0	0
	0	0
	0	3.9
		5.3
		3.4
		4.3
		2.8
	Statistical analysis was performed using GraphPad Prism 9.5.0

## Sheet: Fig3B
		GAST		SST		HHEX		PPY		INS		GCG
		shCon	shMAFB	shCon	shMAFB	shCon	shMAFB	shCon	shMAFB	shCon	shMAFB	shCon	shMAFB
	Sample 1	0.941373	30.5316	0.71526	1.5573	0.923552	41.7175	0.653575	1.48767	0.962976	0.375958	1.0683	1.07463
	Sample 2	1.04091	32.382	1.29373	1.69887	1.08317	46.6839	1.18216	1.61704	1.05013	0.469948	0.939733	0.991962
	Sample 3	1.01772	31.4568	0.991007	1.62808	0.993275	34.7646	1.16427	1.35831	0.98689	0.281969	0.991962	1.15729
	Statistical analysis was performed using GraphPad Prism 9.5.0

## Sheet: Fig3D
		GAST			SST			HHEX			PPY			INS			GCG
		shCon	shMAFA	shMAFB	shCon	shMAFA	shMAFB	shCon	shMAFA	shMAFB	shCon	shMAFA	shMAFB	shCon	shMAFA	shMAFB	shCon	shMAFA	shMAFB
	Sample 1	0.941373	1.04091	9.17583	0.71526	0.705413	1.80443	0.923552	0.795682	1.72341	0.71526	0.0925605	5.26539	0.948124	0.619059	1.39779	1.09858	1.10239	0.782213
	Sample 2	1.04091	0.587573	5.88825	1.29373	0.646867	2.35633	1.08317	0.664465	1.38536	1.29373	0.0623503	5.01601	1.03394	0.58162	1.21685	0.966361	1.06853	1.23596
	Sample 3	1.01772	1.20818	7.77169	0.991007	1.08038	1.69887	0.993275	0.87981	1.48991	0.991007	0.0860632	4.24717	1.01794	0.573612	1.29556	0.935064	1.26631	0.850058
	Statistical analysis was performed using GraphPad Prism 9.5.0

## Sheet: Fig3E
	shControl					shMAFB
	Wells	%GAST only	%SST only	%GAST+SST+		Wells	%GAST only	%SST only	%GAST+SST+
	1	0	0	0		1	0	0	2.67857
	2	0	0	0		2	0	0	1.78571
	3	0	0	0		3	0	0	2.39521
	4	0	0	0		4	1.1236	1.1236	1.1236
	5	0	0	0		5	0	0	2.89855
	6	0	0	0		6	0.966184	0	1.44928
	7	0	0	0		7	2.78884	0	1.59363
	8	0	0	0		8	0.377358	1.50943	1.50943
						9	1.02389	0	0
						10	0	7.25389	2.59067
						11	1	0.666667	2
	Statistical analysis was performed using GraphPad Prism 9.5.0

## Sheet: Fig5C
		MAFB		GAST		PCSK1N		RGS4		PEG10		TMOD1		HEPACAM2		DEPP1
		shCon	shMAFB	shCon	shMAFB	shCon	shMAFB	shCon	shMAFB	shCon	shMAFB	shCon	shMAFB	shCon	shMAFB	shCon	shMAFB
	Sample 1	1.01105	0.452456	0.959303	21.7066	0.932374	2.24853	1.01126	1.88708	1.15776	2.95128	0.713011	5.82395	0.952381	3.04762	0.952381	2.95238
	Sample 2	1.01105	0.481581	0.959303	46.8526	0.932374	2.17194	1.01126	3.69649	1.15776	5.66211	0.713011	13.9481	1.04762	5.14286	1.04762	2.57143
	Sample 3	0.923926	0.345283	1.32874	5.42664	1.09352	2.6555	0.930551	3.88027	0.966833	2.85074	0.679242	12.227	1.14286	2.95238	1.14286	3.61905
	Statistical analysis was performed using GraphPad Prism 9.5.0

## Sheet: Fig6D
		Donor ID	Islet area (A.U.)	GAST+ area (A.U.)	GAST+/Islet area (%)	GAST+/islet area % per islet
	ND	AGIK170	55734.6	287.704	0.516204	0.103241
		AIDV122	34033.8	1114.64	3.2751	0.545849
		AIAA021	36792	690.72	1.87736	0.375473
		AGIK170	26352	280.32	1.06375	0.21275
		Donor ID	Islet area (A.U.)	GAST+ area (A.U.)	GAST+/Islet area (%)	GAST+/islet area % per islet
	T2D	AGIP132	137070	4633.85	3.38065	0.48295
		AHGP286	53121.7	2130.69	4.01097	0.802193
		AEJR177	40968	1691.93	4.12988	0.825976
		AHGG008	48744	2002.43	4.10805	0.82161
	Statistical analysis was performed using GraphPad Prism 9.5.0

[truncated: 7 more sheets: Fig6E, Fig7C, Fig S1B, Fig S4, Fig S5, Fig S8, Fig S9]
